# Supplementary material for: On the conspecificity of Carinaulus coreensis (Kim) and C. inexpectatus (Balthasar) (Coleoptera, Scarabaeidae, Aphodiinae)
Source: Biodivers Data J. 2025 Nov 5;13:e169855. doi: 10.3897/BDJ.13.e169855 (PMC12612848; doi:10.3897/BDJ.13.e169855)
Supplement: XML Treatment for Carinaulus [file BDJ.13.e169855-treatment1.xml]

<!DOCTYPE tp:taxon-treatment
  PUBLIC "-//TaxonX//DTD Taxonomic Treatment Publishing DTD v0 20100105//EN" "tax-treatment-NSO.dtd">
<tp:taxon-treatment xmlns:tp="http://www.plazi.org/taxpub"><tp:treatment-meta><mixed-citation publication-type="journal"><person-group><name><surname>Shim</surname><given-names>Jaeil</given-names></name><name><surname>Song</surname><given-names>Jeong-Hun</given-names></name></person-group><article-title>On the conspecificity of <italic><tp:taxon-name><tp:taxon-name-part taxon-name-part-type="genus" reg="Carinaulus">Carinaulus</tp:taxon-name-part> <tp:taxon-name-part taxon-name-part-type="species" reg="coreensis">coreensis</tp:taxon-name-part></tp:taxon-name></italic> (Kim) and <italic><tp:taxon-name><tp:taxon-name-part taxon-name-part-type="genus" reg="Carinaulus">C.</tp:taxon-name-part> <tp:taxon-name-part taxon-name-part-type="species" reg="inexpectatus">inexpectatus</tp:taxon-name-part></tp:taxon-name></italic> (Balthasar) (<tp:taxon-name><tp:taxon-name-part taxon-name-part-type="order">Coleoptera</tp:taxon-name-part></tp:taxon-name>, <tp:taxon-name><tp:taxon-name-part taxon-name-part-type="genus" reg="Scarabaeidae">Scarabaeidae</tp:taxon-name-part></tp:taxon-name>, <tp:taxon-name><tp:taxon-name-part taxon-name-part-type="subfamily">Aphodiinae</tp:taxon-name-part></tp:taxon-name>)</article-title><source>Biodivers Data J</source><day>05</day><month>11</month><year>2025</year><volume>13</volume><pub-id pub-id-type="doi">10.3897/BDJ.13.e169855</pub-id></mixed-citation></tp:treatment-meta><tp:nomenclature><tp:taxon-name>
            <object-id xmlns:xlink="http://www.w3.org/1999/xlink" content-type="arpha" xlink:type="simple">8F7DEFEE-079A-568E-987D-7EBB3AFC0C29</object-id>
            <tp:taxon-name-part taxon-name-part-type="genus">Carinaulus</tp:taxon-name-part>
            <object-id xmlns:xlink="http://www.w3.org/1999/xlink" xlink:type="simple" object-id-type="Barcode of Life">https://www.checklistbank.org/dataset/1027/taxon/18-.10-.01-.01-.036-.000-.000-.-</object-id>
          </tp:taxon-name><tp:taxon-authority>Tesař, 1945</tp:taxon-authority><tp:nomenclature-citation-list><tp:nomenclature-citation><tp:taxon-name>
                <tp:taxon-name-part taxon-name-part-type="genus" reg="Carinaulus">Carinaulus</tp:taxon-name-part>
              </tp:taxon-name><comment> (Tesař, 1945) <xref ref-type="bibr" rid="B13386799">Tesař (1945)</xref>: 66. Type species: <italic><tp:taxon-name><tp:taxon-name-part taxon-name-part-type="genus" reg="Aphodius">Aphodius</tp:taxon-name-part> <tp:taxon-name-part taxon-name-part-type="species" reg="vseteckai">vseteckai</tp:taxon-name-part></tp:taxon-name></italic> Tesař, 1945 = <italic><tp:taxon-name><tp:taxon-name-part taxon-name-part-type="genus" reg="Carinaulus">Carinaulus</tp:taxon-name-part> <tp:taxon-name-part taxon-name-part-type="species" reg="vseteckai">vseteckai</tp:taxon-name-part></tp:taxon-name></italic> (Tesař, 1945). Elevated to genus by <xref ref-type="bibr" rid="B13386608">Dellacasa et al. (2001)</xref>: 113.</comment></tp:nomenclature-citation><tp:nomenclature-citation><tp:taxon-name><tp:taxon-name-part taxon-name-part-type="genus" reg="Aphodius">Aphodius</tp:taxon-name-part> (<tp:taxon-name-part taxon-name-part-type="subgenus" reg="Carinaulus">Carinaulus</tp:taxon-name-part>)</tp:taxon-name><comment> Tesař, 1945 <xref ref-type="bibr" rid="B13386799">Tesař (1945)</xref>: 66. Type species: <italic><tp:taxon-name><tp:taxon-name-part taxon-name-part-type="genus" reg="Aphodius">Aphodius</tp:taxon-name-part> <tp:taxon-name-part taxon-name-part-type="species" reg="vseteckai">vseteckai</tp:taxon-name-part></tp:taxon-name></italic> Tesař, 1945 = <italic><tp:taxon-name><tp:taxon-name-part taxon-name-part-type="genus" reg="Carinaulus">Carinaulus</tp:taxon-name-part> <tp:taxon-name-part taxon-name-part-type="species" reg="vseteckai">vseteckai</tp:taxon-name-part></tp:taxon-name></italic> (Tesař, 1945).</comment></tp:nomenclature-citation><tp:nomenclature-citation><tp:taxon-name><tp:taxon-name-part taxon-name-part-type="genus" reg="Aphodius">Aphodius</tp:taxon-name-part> (<tp:taxon-name-part taxon-name-part-type="subgenus" reg="Oxyaphodius">Oxyaphodius</tp:taxon-name-part>)</tp:taxon-name><comment> Balthasar, 1965 <xref ref-type="bibr" rid="B13386549">Balthasar (1965)</xref>: 314. Type species: <tp:taxon-name><tp:taxon-name-part taxon-name-part-type="genus" reg="Aphodius">Aphodius</tp:taxon-name-part> (<tp:taxon-name-part taxon-name-part-type="subgenus" reg="Oxyaphodius">Oxyaphodius</tp:taxon-name-part>) <tp:taxon-name-part taxon-name-part-type="species" reg="sikkimensis">sikkimensis</tp:taxon-name-part></tp:taxon-name> Balthasar, 1965 = <italic><tp:taxon-name><tp:taxon-name-part taxon-name-part-type="genus" reg="Carinaulus">Carinaulus</tp:taxon-name-part> <tp:taxon-name-part taxon-name-part-type="species" reg="sikkimensis">sikkimensis</tp:taxon-name-part></tp:taxon-name></italic> (Balthasar, 1965). syn. by <xref ref-type="bibr" rid="B13386598">Červenka (2000)</xref>: 30.</comment></tp:nomenclature-citation><tp:nomenclature-citation><tp:taxon-name><tp:taxon-name-part taxon-name-part-type="genus">Aphodius</tp:taxon-name-part> (<tp:taxon-name-part taxon-name-part-type="subgenus">Carinaulus</tp:taxon-name-part>) <tp:taxon-name-part taxon-name-part-type="species">vseteckai</tp:taxon-name-part></tp:taxon-name><comment> Tesař, 1945</comment></tp:nomenclature-citation></tp:nomenclature-citation-list></tp:nomenclature><tp:treatment-sec sec-type="Diagnosis"><title>Diagnosis</title><p>The members of the genus <italic><tp:taxon-name><tp:taxon-name-part taxon-name-part-type="genus" reg="Carinaulus">Carinaulus</tp:taxon-name-part></tp:taxon-name></italic> can be distinguished from other <tp:taxon-name><tp:taxon-name-part taxon-name-part-type="subfamily">Aphodiinae</tp:taxon-name-part></tp:taxon-name> taxa by the following combination of characteristics [modified from <xref ref-type="bibr" rid="B13386598">Červenka (2000)</xref> and <xref ref-type="bibr" rid="B13386608">Dellacasa et al. (2001)</xref>]: clypeus wide, margin weakly to moderately concave at the middle; with or without cephalic tubercles (occasionally in sexual diamorphism); elytral striae wide and deep, strial puncture distinctly crenulated; intervals tectiform or carinate; sixth and eighth intervals joined before pre-apical area; carina generally lacking in apical area of elytral intervals; meso- and metatibia apical spinules more or less equal in length, exceptionally unequal in length.</p></tp:treatment-sec><ref-list><ref id="B13386799"><element-citation xmlns:xlink="http://www.w3.org/1999/xlink" publication-type="article" xlink:type="simple"><person-group person-group-type="author"><name name-style="western"><surname>Tesař</surname><given-names>Z.</given-names></name></person-group><year>1945</year><article-title>De novis Aphodinarum speciebus palearcticis.</article-title><source>Časopis Československé Společnosti Entomologické, Praha</source><volume>42</volume><fpage>66</fpage><lpage>72</lpage></element-citation></ref><ref id="B13386608"><element-citation xmlns:xlink="http://www.w3.org/1999/xlink" publication-type="article" xlink:type="simple"><person-group person-group-type="author"><name name-style="western"><surname>Dellacasa</surname><given-names>G.</given-names></name><name name-style="western"><surname>Bordat</surname><given-names>P.</given-names></name><name name-style="western"><surname>Dellacasa</surname><given-names>M.</given-names></name></person-group><year>2001</year><article-title>A revisional essay of world genus-group taxa of <tp:taxon-name><tp:taxon-name-part taxon-name-part-type="subfamily">Aphodiinae</tp:taxon-name-part></tp:taxon-name></article-title><source>Memorie Della Società Entomologica Italiana, Genova</source><volume>79</volume><fpage>1</fpage><lpage>482</lpage><uri xlink:type="simple">https://www.biodiversitylibrary.org/bibliography/213467</uri></element-citation></ref><ref id="B13386549"><element-citation xmlns:xlink="http://www.w3.org/1999/xlink" publication-type="article" xlink:type="simple"><person-group person-group-type="author"><name name-style="western"><surname>Balthasar</surname><given-names>Vladimír</given-names></name></person-group><year>1965</year><article-title>Eine neue Gattung und Untergattung und neue Arten der <tp:taxon-name><tp:taxon-name-part taxon-name-part-type="superfamily">Scarabaeoidea</tp:taxon-name-part></tp:taxon-name></article-title><source>Deutsche Entomologische Zeitschrift</source><volume>12</volume><fpage>311</fpage><lpage>323</lpage><pub-id pub-id-type="doi">10.1002/mmnd.19650120405</pub-id></element-citation></ref><ref id="B13386598"><element-citation xmlns:xlink="http://www.w3.org/1999/xlink" publication-type="article" xlink:type="simple"><person-group person-group-type="author"><name name-style="western"><surname>Červenka</surname><given-names>R.</given-names></name></person-group><year>2000</year><article-title>A contribution to knowledge of the <tp:taxon-name><tp:taxon-name-part taxon-name-part-type="family">Aphodiidae</tp:taxon-name-part></tp:taxon-name> (<tp:taxon-name><tp:taxon-name-part taxon-name-part-type="order">Coleoptera</tp:taxon-name-part></tp:taxon-name>) IV. Review of the <tp:taxon-name><tp:taxon-name-part taxon-name-part-type="genus" reg="Aphodius">Aphodius</tp:taxon-name-part> <tp:taxon-name-part taxon-name-part-type="authority">Illiger species of the</tp:taxon-name-part> <tp:taxon-name-part taxon-name-part-type="infraspecific-rank">subgenus</tp:taxon-name-part> <tp:taxon-name-part taxon-name-part-type="subgenus" reg="Carinaulus">Carinaulus</tp:taxon-name-part></tp:taxon-name> Tesař with a description of 11 new species from the Palaearctic and Oriental regions.</article-title><source>Acta Musei Moraviae, Scientiae Biologicae, Brno</source><volume>85</volume><fpage>29</fpage><lpage>51</lpage><uri xlink:type="simple">http://www.ammbiol.com/fileadmin/user_upload/02Cervenka_AmmSB85_1.pdf</uri></element-citation></ref></ref-list></tp:taxon-treatment>
