# Supplementary material for: On the conspecificity of Carinaulus coreensis (Kim) and C. inexpectatus (Balthasar) (Coleoptera, Scarabaeidae, Aphodiinae)
Source: Biodivers Data J. 2025 Nov 5;13:e169855. doi: 10.3897/BDJ.13.e169855 (PMC12612848; doi:10.3897/BDJ.13.e169855)
Supplement: XML Treatment for Carinaulus inexpectatus [file BDJ.13.e169855-treatment2.xml]

<!DOCTYPE tp:taxon-treatment
  PUBLIC "-//TaxonX//DTD Taxonomic Treatment Publishing DTD v0 20100105//EN" "tax-treatment-NSO.dtd">
<tp:taxon-treatment xmlns:tp="http://www.plazi.org/taxpub"><tp:treatment-meta><mixed-citation publication-type="journal"><person-group><name><surname>Shim</surname><given-names>Jaeil</given-names></name><name><surname>Song</surname><given-names>Jeong-Hun</given-names></name></person-group><article-title>On the conspecificity of <italic><tp:taxon-name><tp:taxon-name-part taxon-name-part-type="genus" reg="Carinaulus">Carinaulus</tp:taxon-name-part> <tp:taxon-name-part taxon-name-part-type="species" reg="coreensis">coreensis</tp:taxon-name-part></tp:taxon-name></italic> (Kim) and <italic><tp:taxon-name><tp:taxon-name-part taxon-name-part-type="genus" reg="Carinaulus">C.</tp:taxon-name-part> <tp:taxon-name-part taxon-name-part-type="species" reg="inexpectatus">inexpectatus</tp:taxon-name-part></tp:taxon-name></italic> (Balthasar) (<tp:taxon-name><tp:taxon-name-part taxon-name-part-type="order">Coleoptera</tp:taxon-name-part></tp:taxon-name>, <tp:taxon-name><tp:taxon-name-part taxon-name-part-type="genus" reg="Scarabaeidae">Scarabaeidae</tp:taxon-name-part></tp:taxon-name>, <tp:taxon-name><tp:taxon-name-part taxon-name-part-type="subfamily">Aphodiinae</tp:taxon-name-part></tp:taxon-name>)</article-title><source>Biodivers Data J</source><day>05</day><month>11</month><year>2025</year><volume>13</volume><pub-id pub-id-type="doi">10.3897/BDJ.13.e169855</pub-id></mixed-citation></tp:treatment-meta><tp:nomenclature><tp:taxon-name><object-id xmlns:xlink="http://www.w3.org/1999/xlink" content-type="arpha" xlink:type="simple">4A69FA2E-F665-5F15-8DAE-8ADCCD38E642</object-id><tp:taxon-name-part taxon-name-part-type="genus">Carinaulus</tp:taxon-name-part> <tp:taxon-name-part taxon-name-part-type="species">inexpectatus</tp:taxon-name-part><object-id xmlns:xlink="http://www.w3.org/1999/xlink" xlink:type="simple" object-id-type="Other URL">https://www.checklistbank.org/dataset/1027/taxon/18-.10-.01-.01-.036-.000-.009-.-</object-id></tp:taxon-name><tp:taxon-authority>(Balthasar, 1935)</tp:taxon-authority><tp:nomenclature-citation-list><tp:nomenclature-citation><tp:taxon-name><tp:taxon-name-part taxon-name-part-type="genus" reg="Aphodius">Aphodius</tp:taxon-name-part> (<tp:taxon-name-part taxon-name-part-type="subgenus" reg="Agrilinus">Agrilinus</tp:taxon-name-part>) <tp:taxon-name-part taxon-name-part-type="species" reg="inexspectatus">inexspectatus</tp:taxon-name-part></tp:taxon-name><comment> Balthasar, 1935 [original spelling] <xref ref-type="bibr" rid="B13386500">Balthasar (1935)</xref>: 121. — spelling later corrected to <italic><tp:taxon-name><tp:taxon-name-part taxon-name-part-type="genus" reg="Carinaulus"/><tp:taxon-name-part taxon-name-part-type="species" reg="inexpectatus">inexpectatus</tp:taxon-name-part></tp:taxon-name></italic> by subsequent authors. comb. in <italic><tp:taxon-name><tp:taxon-name-part taxon-name-part-type="genus" reg="Carinaulus">Carinaulus</tp:taxon-name-part></tp:taxon-name></italic> by <xref ref-type="bibr" rid="B13386598">Červenka (2000)</xref>: 44.</comment></tp:nomenclature-citation><tp:nomenclature-citation><tp:taxon-name><tp:taxon-name-part taxon-name-part-type="genus" reg="Aphodius">Aphodius</tp:taxon-name-part> (<tp:taxon-name-part taxon-name-part-type="subgenus" reg="Carinaulus">Carinaulus</tp:taxon-name-part>) <tp:taxon-name-part taxon-name-part-type="species" reg="nigrocarinatus">nigrocarinatus</tp:taxon-name-part></tp:taxon-name><comment> Nikolajev, 1979 <xref ref-type="bibr" rid="B13449783">Nikolajev (1979)</xref>: 99. syn. by <xref ref-type="bibr" rid="B13386790">Stebnicka and Galante (1991)</xref>: 727.</comment></tp:nomenclature-citation><tp:nomenclature-citation><tp:taxon-name><tp:taxon-name-part taxon-name-part-type="genus" reg="Aphodius">Aphodius</tp:taxon-name-part> (<tp:taxon-name-part taxon-name-part-type="subgenus" reg="Carinaulus">Carinaulus</tp:taxon-name-part>) <tp:taxon-name-part taxon-name-part-type="species" reg="coreensis">coreensis</tp:taxon-name-part></tp:taxon-name><comment> Kim, 1986 <xref ref-type="bibr" rid="B13386677">Kim (1986)</xref>: 8. <bold>syn. nov.</bold></comment></tp:nomenclature-citation><tp:nomenclature-citation><tp:taxon-name>
                <tp:taxon-name-part taxon-name-part-type="genus" reg="Carinaulus"/>
              </tp:taxon-name><comment>
                <bold>Records from the Korean Peninsula</bold>
              </comment></tp:nomenclature-citation><tp:nomenclature-citation><tp:taxon-name><tp:taxon-name-part taxon-name-part-type="genus" reg="Agrilinus">Agrilinus</tp:taxon-name-part> <tp:taxon-name-part taxon-name-part-type="species" reg="inexpectatus">inexpectatus</tp:taxon-name-part></tp:taxon-name><comment>: <xref ref-type="bibr" rid="B13386729">Minkina (2022)</xref>: 237 (North Korea).</comment></tp:nomenclature-citation><tp:nomenclature-citation><tp:taxon-name><tp:taxon-name-part taxon-name-part-type="genus" reg="Aphodius">Aphodius</tp:taxon-name-part> (<tp:taxon-name-part taxon-name-part-type="subgenus" reg="Agrilinus">Agrilinus</tp:taxon-name-part>) <tp:taxon-name-part taxon-name-part-type="species" reg="inexpectatus">inexpectatus</tp:taxon-name-part></tp:taxon-name><comment>: <xref ref-type="bibr" rid="B13386781">Stebnicka (1980)</xref>: 243 (North Korea); <xref ref-type="bibr" rid="B13386790">Stebnicka and Galante (1991)</xref>: 727 (North Korea).</comment></tp:nomenclature-citation><tp:nomenclature-citation><tp:taxon-name><tp:taxon-name-part taxon-name-part-type="genus" reg="Aphodius">Aphodius</tp:taxon-name-part> (<tp:taxon-name-part taxon-name-part-type="subgenus" reg="Agrilinus">Agrilinus</tp:taxon-name-part>) <tp:taxon-name-part taxon-name-part-type="species" reg="inexspectatus">inexspectatus</tp:taxon-name-part></tp:taxon-name><comment>: <xref ref-type="bibr" rid="B13386686">Kim (1989)</xref>: 4 (North Korea); <xref ref-type="bibr" rid="B13386695">Kim (2000)</xref>: 100 (North Korea); <xref ref-type="bibr" rid="B13386669">ESK and KSAE (1994)</xref>: 148 (North Korea) [Korean Checklist].</comment></tp:nomenclature-citation><tp:nomenclature-citation><tp:taxon-name><tp:taxon-name-part taxon-name-part-type="genus" reg="Aphodius">Aphodius</tp:taxon-name-part> (<tp:taxon-name-part taxon-name-part-type="subgenus" reg="Carinaulus">Carinaulus</tp:taxon-name-part>) <tp:taxon-name-part taxon-name-part-type="species" reg="coreensis">coreensis</tp:taxon-name-part></tp:taxon-name><comment>: <xref ref-type="bibr" rid="B13386677">Kim (1986)</xref>: 8 (South Korea); <xref ref-type="bibr" rid="B13386695">Kim (2000)</xref>: 87 (South Korea); <xref ref-type="bibr" rid="B13386635">Dellacasa and Dellacasa (2006)</xref>: 117 (North and South Korea) [Palaearctic Catalogue]; <xref ref-type="bibr" rid="B13386704">Kim (2012)</xref>: 108 (South Korea); <xref ref-type="bibr" rid="B13386721">KSAE and ESK (2021)</xref>: 262 (South Korea) [Korean Checklist].</comment></tp:nomenclature-citation><tp:nomenclature-citation><tp:taxon-name><tp:taxon-name-part taxon-name-part-type="genus" reg="Aphodius">Aphodius</tp:taxon-name-part> (<tp:taxon-name-part taxon-name-part-type="subgenus" reg="Carinaulus">Carinaulus</tp:taxon-name-part>) <tp:taxon-name-part taxon-name-part-type="species" reg="inexspectatus">inexspectatus</tp:taxon-name-part></tp:taxon-name><comment>: <xref ref-type="bibr" rid="B13386635">Dellacasa and Dellacasa (2006)</xref>: 117 (North Korea) [Palaearctic Catalogue]; <xref ref-type="bibr" rid="B13386704">Kim (2012)</xref>: 109 (North Korea); <xref ref-type="bibr" rid="B13386721">KSAE and ESK (2021)</xref>: 262 (North Korea) [Korean Checklist].</comment></tp:nomenclature-citation><tp:nomenclature-citation><tp:taxon-name><tp:taxon-name-part taxon-name-part-type="genus" reg="Carinaulus">Carinaulus</tp:taxon-name-part> <tp:taxon-name-part taxon-name-part-type="species" reg="coreensis">coreensis</tp:taxon-name-part></tp:taxon-name><comment>: <xref ref-type="bibr" rid="B13386656">Dellacasa et al. (2016)</xref>: 116 (South Korea) [Palaearctic Catalogue].</comment></tp:nomenclature-citation><tp:nomenclature-citation><tp:taxon-name><tp:taxon-name-part taxon-name-part-type="genus" reg="Carinaulus">Carinaulus</tp:taxon-name-part> <tp:taxon-name-part taxon-name-part-type="species" reg="inexpectatus">inexpectatus</tp:taxon-name-part></tp:taxon-name><comment>: <xref ref-type="bibr" rid="B13386656">Dellacasa et al. (2016)</xref>: 116 (North and South Korea) [Palaearctic Catalogue].</comment></tp:nomenclature-citation></tp:nomenclature-citation-list></tp:nomenclature><tp:treatment-sec sec-type="materials"><title>Materials</title><list list-type="alpha-lower" list-content="occurrences"><list-item><p><bold>Type status:</bold> <named-content xmlns:xlink="http://www.w3.org/1999/xlink" content-type="dwc:typeStatus" xlink:type="simple">Holotype</named-content>. <bold>Occurrence:</bold> recordedBy: <named-content xmlns:xlink="http://www.w3.org/1999/xlink" content-type="dwc:recordedBy" xlink:type="simple">Hermann Frieb.</named-content>; individualCount: <named-content xmlns:xlink="http://www.w3.org/1999/xlink" content-type="dwc:individualCount" xlink:type="simple">1</named-content>; lifeStage: <named-content xmlns:xlink="http://www.w3.org/1999/xlink" content-type="dwc:lifeStage" xlink:type="simple">Adult</named-content>; preparations: <named-content xmlns:xlink="http://www.w3.org/1999/xlink" content-type="dwc:preparations" xlink:type="simple">Dried specimen, photographed</named-content>; disposition: <named-content xmlns:xlink="http://www.w3.org/1999/xlink" content-type="dwc:disposition" xlink:type="simple">in collection</named-content>; occurrenceID: <named-content xmlns:xlink="http://www.w3.org/1999/xlink" content-type="dwc:occurrenceID" xlink:type="simple">3DFA0D2C-E8BD-5721-B54B-02519BB5F1DD</named-content>; <bold>Taxon:</bold> scientificName: <named-content xmlns:xlink="http://www.w3.org/1999/xlink" content-type="dwc:scientificName" xlink:type="simple"><italic><tp:taxon-name><tp:taxon-name-part taxon-name-part-type="genus" reg="Carinaulus">Carinaulus</tp:taxon-name-part> <tp:taxon-name-part taxon-name-part-type="species" reg="inexpectatus">inexpectatus</tp:taxon-name-part></tp:taxon-name></italic> (Balthasar, 1935)</named-content>; originalNameUsage: <named-content xmlns:xlink="http://www.w3.org/1999/xlink" content-type="dwc:originalNameUsage" xlink:type="simple"><tp:taxon-name><tp:taxon-name-part taxon-name-part-type="genus" reg="Aphodius">Aphodius</tp:taxon-name-part> (<tp:taxon-name-part taxon-name-part-type="subgenus" reg="Agrilinus">Agrilinus</tp:taxon-name-part>) <tp:taxon-name-part taxon-name-part-type="species" reg="inexpectatus">inexpectatus</tp:taxon-name-part></tp:taxon-name> Balthasar, 1935</named-content>; namePublishedIn: <named-content xmlns:xlink="http://www.w3.org/1999/xlink" content-type="dwc:namePublishedIn" xlink:type="simple">Balthasar V (1935) Einige neue palaearktische <tp:taxon-name><tp:taxon-name-part taxon-name-part-type="genus" reg="Scarabaeidae">Scarabaeidae</tp:taxon-name-part></tp:taxon-name>. 27. Beitrag zur Kenntnis der <italic><tp:taxon-name><tp:taxon-name-part taxon-name-part-type="genus" reg="Scarabaeidae">Scarabaeidae</tp:taxon-name-part></tp:taxon-name></italic> des palaearktischen Faunengebietes. <italic>Entomologische Blätter. Krefeld</italic> 31(3):120–124.</named-content>; kingdom: <named-content xmlns:xlink="http://www.w3.org/1999/xlink" content-type="dwc:kingdom" xlink:type="simple"><tp:taxon-name><tp:taxon-name-part taxon-name-part-type="kingdom">Animalia</tp:taxon-name-part></tp:taxon-name></named-content>; phylum: <named-content xmlns:xlink="http://www.w3.org/1999/xlink" content-type="dwc:phylum" xlink:type="simple"><tp:taxon-name><tp:taxon-name-part taxon-name-part-type="phylum">Arthropoda</tp:taxon-name-part></tp:taxon-name></named-content>; class: <named-content xmlns:xlink="http://www.w3.org/1999/xlink" content-type="dwc:class" xlink:type="simple"><tp:taxon-name><tp:taxon-name-part taxon-name-part-type="class">Insecta</tp:taxon-name-part></tp:taxon-name></named-content>; order: <named-content xmlns:xlink="http://www.w3.org/1999/xlink" content-type="dwc:order" xlink:type="simple"><tp:taxon-name><tp:taxon-name-part taxon-name-part-type="order">Coleoptera</tp:taxon-name-part></tp:taxon-name></named-content>; family: <named-content xmlns:xlink="http://www.w3.org/1999/xlink" content-type="dwc:family" xlink:type="simple"><tp:taxon-name><tp:taxon-name-part taxon-name-part-type="family">Scarabaeidae</tp:taxon-name-part></tp:taxon-name></named-content>; genus: <named-content xmlns:xlink="http://www.w3.org/1999/xlink" content-type="dwc:genus" xlink:type="simple"><tp:taxon-name><tp:taxon-name-part taxon-name-part-type="genus">Carinaulus</tp:taxon-name-part></tp:taxon-name></named-content>; specificEpithet: <named-content xmlns:xlink="http://www.w3.org/1999/xlink" content-type="dwc:specificEpithet" xlink:type="simple"><tp:taxon-name><tp:taxon-name-part taxon-name-part-type="genus" reg="Carinaulus"/><tp:taxon-name-part taxon-name-part-type="species" reg="inexpectatus">inexpectatus</tp:taxon-name-part></tp:taxon-name></named-content>; taxonRank: <named-content xmlns:xlink="http://www.w3.org/1999/xlink" content-type="dwc:taxonRank" xlink:type="simple">species</named-content>; scientificNameAuthorship: <named-content xmlns:xlink="http://www.w3.org/1999/xlink" content-type="dwc:scientificNameAuthorship" xlink:type="simple">(Balthasar, 1935)</named-content>; nomenclaturalCode: <named-content xmlns:xlink="http://www.w3.org/1999/xlink" content-type="dwc:nomenclaturalCode" xlink:type="simple">ICZN</named-content>; <bold>Location:</bold> higherGeography: <named-content xmlns:xlink="http://www.w3.org/1999/xlink" content-type="dwc:higherGeography" xlink:type="simple">Eurasia</named-content>; country: <named-content xmlns:xlink="http://www.w3.org/1999/xlink" content-type="dwc:country" xlink:type="simple">Russia</named-content>; countryCode: <named-content xmlns:xlink="http://www.w3.org/1999/xlink" content-type="dwc:countryCode" xlink:type="simple">RU</named-content>; stateProvince: <named-content xmlns:xlink="http://www.w3.org/1999/xlink" content-type="dwc:stateProvince" xlink:type="simple">Primorsky Krai</named-content>; county: <named-content xmlns:xlink="http://www.w3.org/1999/xlink" content-type="dwc:county" xlink:type="simple">Vladivostok</named-content>; verbatimLocality: <named-content xmlns:xlink="http://www.w3.org/1999/xlink" content-type="dwc:verbatimLocality" xlink:type="simple">Wladiwostok, Ost-Asien</named-content>; <bold>Identification:</bold> identifiedBy: <named-content xmlns:xlink="http://www.w3.org/1999/xlink" content-type="dwc:identifiedBy" xlink:type="simple">Ł. Minkina</named-content>; dateIdentified: <named-content xmlns:xlink="http://www.w3.org/1999/xlink" content-type="dwc:dateIdentified" xlink:type="simple">2021-06</named-content>; <bold>Event:</bold> eventDate: <named-content xmlns:xlink="http://www.w3.org/1999/xlink" content-type="dwc:eventDate" xlink:type="simple">19-VIII-1929</named-content>; year: <named-content xmlns:xlink="http://www.w3.org/1999/xlink" content-type="dwc:year" xlink:type="simple">1929</named-content>; month: <named-content xmlns:xlink="http://www.w3.org/1999/xlink" content-type="dwc:month" xlink:type="simple">August</named-content>; day: <named-content xmlns:xlink="http://www.w3.org/1999/xlink" content-type="dwc:day" xlink:type="simple">19</named-content>; <bold>Record Level:</bold> type: <named-content xmlns:xlink="http://www.w3.org/1999/xlink" content-type="dwc:type" xlink:type="simple">Dried specimen (photographed)</named-content>; institutionCode: <named-content xmlns:xlink="http://www.w3.org/1999/xlink" content-type="dwc:institutionCode" xlink:type="simple">CHM, Czech Natural History Museum, Prague, Czech Republic</named-content></p></list-item><list-item><p><bold>Type status:</bold> <named-content xmlns:xlink="http://www.w3.org/1999/xlink" content-type="dwc:typeStatus" xlink:type="simple">Paratype</named-content>. <bold>Occurrence:</bold> recordedBy: <named-content xmlns:xlink="http://www.w3.org/1999/xlink" content-type="dwc:recordedBy" xlink:type="simple">J.I. Kim</named-content>; individualCount: <named-content xmlns:xlink="http://www.w3.org/1999/xlink" content-type="dwc:individualCount" xlink:type="simple">2</named-content>; sex: <named-content xmlns:xlink="http://www.w3.org/1999/xlink" content-type="dwc:sex" xlink:type="simple">2 females</named-content>; lifeStage: <named-content xmlns:xlink="http://www.w3.org/1999/xlink" content-type="dwc:lifeStage" xlink:type="simple">Adults</named-content>; preparations: <named-content xmlns:xlink="http://www.w3.org/1999/xlink" content-type="dwc:preparations" xlink:type="simple">dried specimen</named-content>; disposition: <named-content xmlns:xlink="http://www.w3.org/1999/xlink" content-type="dwc:disposition" xlink:type="simple">In collection</named-content>; occurrenceID: <named-content xmlns:xlink="http://www.w3.org/1999/xlink" content-type="dwc:occurrenceID" xlink:type="simple">54A073D1-B3C1-57E6-BD22-542F7F08254C</named-content>; <bold>Taxon:</bold> scientificName: <named-content xmlns:xlink="http://www.w3.org/1999/xlink" content-type="dwc:scientificName" xlink:type="simple"><italic><tp:taxon-name><tp:taxon-name-part taxon-name-part-type="genus" reg="Carinaulus">Carinaulus</tp:taxon-name-part> <tp:taxon-name-part taxon-name-part-type="species" reg="coreensis">coreensis</tp:taxon-name-part></tp:taxon-name></italic> Kim, 1986</named-content>; acceptedNameUsage: <named-content xmlns:xlink="http://www.w3.org/1999/xlink" content-type="dwc:acceptedNameUsage" xlink:type="simple"><italic><tp:taxon-name><tp:taxon-name-part taxon-name-part-type="genus" reg="Carinaulus">Carinaulus</tp:taxon-name-part> <tp:taxon-name-part taxon-name-part-type="species" reg="coreensis">coreensis</tp:taxon-name-part></tp:taxon-name></italic> (Kim, 1986)</named-content>; originalNameUsage: <named-content xmlns:xlink="http://www.w3.org/1999/xlink" content-type="dwc:originalNameUsage" xlink:type="simple"><tp:taxon-name><tp:taxon-name-part taxon-name-part-type="genus" reg="Aphodius">Aphodius</tp:taxon-name-part> (<tp:taxon-name-part taxon-name-part-type="subgenus" reg="Carinaulus">Carinaulus</tp:taxon-name-part>) <tp:taxon-name-part taxon-name-part-type="species" reg="coreensis">coreensis</tp:taxon-name-part></tp:taxon-name> (Kim, 1986)</named-content>; namePublishedIn: <named-content xmlns:xlink="http://www.w3.org/1999/xlink" content-type="dwc:namePublishedIn" xlink:type="simple">Kim JI (1986) Taxonomic study on the Korean Laparosticti. V. Two new and two rare unrecorded species of the genus <italic><tp:taxon-name><tp:taxon-name-part taxon-name-part-type="genus" reg="Aphodius">Aphodius</tp:taxon-name-part></tp:taxon-name></italic>. The Korean Journal of Entomology 16(1):7-11.</named-content>; kingdom: <named-content xmlns:xlink="http://www.w3.org/1999/xlink" content-type="dwc:kingdom" xlink:type="simple"><tp:taxon-name><tp:taxon-name-part taxon-name-part-type="kingdom">Animalia</tp:taxon-name-part></tp:taxon-name></named-content>; phylum: <named-content xmlns:xlink="http://www.w3.org/1999/xlink" content-type="dwc:phylum" xlink:type="simple"><tp:taxon-name><tp:taxon-name-part taxon-name-part-type="phylum">Arthropoda</tp:taxon-name-part></tp:taxon-name></named-content>; class: <named-content xmlns:xlink="http://www.w3.org/1999/xlink" content-type="dwc:class" xlink:type="simple"><tp:taxon-name><tp:taxon-name-part taxon-name-part-type="class">Insecta</tp:taxon-name-part></tp:taxon-name></named-content>; order: <named-content xmlns:xlink="http://www.w3.org/1999/xlink" content-type="dwc:order" xlink:type="simple"><tp:taxon-name><tp:taxon-name-part taxon-name-part-type="order">Coleoptera</tp:taxon-name-part></tp:taxon-name></named-content>; family: <named-content xmlns:xlink="http://www.w3.org/1999/xlink" content-type="dwc:family" xlink:type="simple"><tp:taxon-name><tp:taxon-name-part taxon-name-part-type="family">Scarabaeidae</tp:taxon-name-part></tp:taxon-name></named-content>; genus: <named-content xmlns:xlink="http://www.w3.org/1999/xlink" content-type="dwc:genus" xlink:type="simple"><tp:taxon-name><tp:taxon-name-part taxon-name-part-type="genus">Carinaulus</tp:taxon-name-part></tp:taxon-name></named-content>; specificEpithet: <named-content xmlns:xlink="http://www.w3.org/1999/xlink" content-type="dwc:specificEpithet" xlink:type="simple"><tp:taxon-name><tp:taxon-name-part taxon-name-part-type="genus" reg="Carinaulus"/><tp:taxon-name-part taxon-name-part-type="species" reg="coreensis">coreensis</tp:taxon-name-part></tp:taxon-name></named-content>; scientificNameAuthorship: <named-content xmlns:xlink="http://www.w3.org/1999/xlink" content-type="dwc:scientificNameAuthorship" xlink:type="simple">(Kim, 1986)</named-content>; nomenclaturalCode: <named-content xmlns:xlink="http://www.w3.org/1999/xlink" content-type="dwc:nomenclaturalCode" xlink:type="simple">ICZN</named-content>; <bold>Location:</bold> higherGeography: <named-content xmlns:xlink="http://www.w3.org/1999/xlink" content-type="dwc:higherGeography" xlink:type="simple">Asia</named-content>; country: <named-content xmlns:xlink="http://www.w3.org/1999/xlink" content-type="dwc:country" xlink:type="simple">South Korea</named-content>; countryCode: <named-content xmlns:xlink="http://www.w3.org/1999/xlink" content-type="dwc:countryCode" xlink:type="simple">KR</named-content>; stateProvince: <named-content xmlns:xlink="http://www.w3.org/1999/xlink" content-type="dwc:stateProvince" xlink:type="simple">Gangwon-do</named-content>; county: <named-content xmlns:xlink="http://www.w3.org/1999/xlink" content-type="dwc:county" xlink:type="simple">Chuncheon-si</named-content>; municipality: <named-content xmlns:xlink="http://www.w3.org/1999/xlink" content-type="dwc:municipality" xlink:type="simple">Namsan-myeon</named-content>; locality: <named-content xmlns:xlink="http://www.w3.org/1999/xlink" content-type="dwc:locality" xlink:type="simple">Seocheon-ri</named-content>; verbatimLocality: <named-content xmlns:xlink="http://www.w3.org/1999/xlink" content-type="dwc:verbatimLocality" xlink:type="simple">Seucheun-ri, Nam-myun, Choonseung-kun, Kangwon-do</named-content>; <bold>Identification:</bold> identifiedBy: <named-content xmlns:xlink="http://www.w3.org/1999/xlink" content-type="dwc:identifiedBy" xlink:type="simple">J.I. Kim</named-content>; identificationReferences: <named-content xmlns:xlink="http://www.w3.org/1999/xlink" content-type="dwc:identificationReferences" xlink:type="simple">Kim JI (1986) Taxonomic study on the Korean Laparosticti. V. Two new and two rare unrecorded species of the genus <tp:taxon-name><tp:taxon-name-part taxon-name-part-type="genus" reg="Aphodius">Aphodius</tp:taxon-name-part></tp:taxon-name>. The Korean Journal of Entomology 16(1):7-11.</named-content>; <bold>Event:</bold> samplingProtocol: <named-content xmlns:xlink="http://www.w3.org/1999/xlink" content-type="dwc:samplingProtocol" xlink:type="simple">Cow dung</named-content>; eventDate: <named-content xmlns:xlink="http://www.w3.org/1999/xlink" content-type="dwc:eventDate" xlink:type="simple">18. Ⅸ. 1983</named-content>; year: <named-content xmlns:xlink="http://www.w3.org/1999/xlink" content-type="dwc:year" xlink:type="simple">1983</named-content>; month: <named-content xmlns:xlink="http://www.w3.org/1999/xlink" content-type="dwc:month" xlink:type="simple">September</named-content>; day: <named-content xmlns:xlink="http://www.w3.org/1999/xlink" content-type="dwc:day" xlink:type="simple">18</named-content>; habitat: <named-content xmlns:xlink="http://www.w3.org/1999/xlink" content-type="dwc:habitat" xlink:type="simple">Cow dung</named-content>; <bold>Record Level:</bold> type: <named-content xmlns:xlink="http://www.w3.org/1999/xlink" content-type="dwc:type" xlink:type="simple">Dried specimen</named-content>; language: <named-content xmlns:xlink="http://www.w3.org/1999/xlink" content-type="dwc:language" xlink:type="simple">en</named-content>; institutionCode: <named-content xmlns:xlink="http://www.w3.org/1999/xlink" content-type="dwc:institutionCode" xlink:type="simple">NIBR, ational Institute of Biological Resources, Incheon, Korea</named-content></p></list-item><list-item><p><bold>Type status:</bold> <named-content xmlns:xlink="http://www.w3.org/1999/xlink" content-type="dwc:typeStatus" xlink:type="simple">Other material</named-content>. <bold>Occurrence:</bold> recordedBy: <named-content xmlns:xlink="http://www.w3.org/1999/xlink" content-type="dwc:recordedBy" xlink:type="simple">H. Steinmann &amp; T. Vasarhelyi</named-content>; individualCount: <named-content xmlns:xlink="http://www.w3.org/1999/xlink" content-type="dwc:individualCount" xlink:type="simple">3</named-content>; sex: <named-content xmlns:xlink="http://www.w3.org/1999/xlink" content-type="dwc:sex" xlink:type="simple">3 males</named-content>; lifeStage: <named-content xmlns:xlink="http://www.w3.org/1999/xlink" content-type="dwc:lifeStage" xlink:type="simple">Adults</named-content>; preparations: <named-content xmlns:xlink="http://www.w3.org/1999/xlink" content-type="dwc:preparations" xlink:type="simple">dried specimen</named-content>; disposition: <named-content xmlns:xlink="http://www.w3.org/1999/xlink" content-type="dwc:disposition" xlink:type="simple">In collection</named-content>; occurrenceID: <named-content xmlns:xlink="http://www.w3.org/1999/xlink" content-type="dwc:occurrenceID" xlink:type="simple">C849E26A-64D2-547D-85AA-D3ABB24B8B64</named-content>; <bold>Taxon:</bold> scientificName: <named-content xmlns:xlink="http://www.w3.org/1999/xlink" content-type="dwc:scientificName" xlink:type="simple"><italic><tp:taxon-name><tp:taxon-name-part taxon-name-part-type="genus" reg="Carinaulus">Carinaulus</tp:taxon-name-part> <tp:taxon-name-part taxon-name-part-type="species" reg="inexpectatus">inexpectatus</tp:taxon-name-part></tp:taxon-name></italic> (Balthasar, 1935)</named-content>; originalNameUsage: <named-content xmlns:xlink="http://www.w3.org/1999/xlink" content-type="dwc:originalNameUsage" xlink:type="simple"><tp:taxon-name><tp:taxon-name-part taxon-name-part-type="genus" reg="Aphodius">Aphodius</tp:taxon-name-part> (<tp:taxon-name-part taxon-name-part-type="subgenus" reg="Agrilinus">Agrilinus</tp:taxon-name-part>) <tp:taxon-name-part taxon-name-part-type="species" reg="inexpectatus">inexpectatus</tp:taxon-name-part></tp:taxon-name> Balthasar, 1935</named-content>; namePublishedIn: <named-content xmlns:xlink="http://www.w3.org/1999/xlink" content-type="dwc:namePublishedIn" xlink:type="simple">Balthasar V (1935) Einige neue palaearktische <tp:taxon-name><tp:taxon-name-part taxon-name-part-type="genus" reg="Scarabaeidae">Scarabaeidae</tp:taxon-name-part></tp:taxon-name>. 27. Beitrag zur Kenntnis der <italic><tp:taxon-name><tp:taxon-name-part taxon-name-part-type="genus" reg="Scarabaeidae">Scarabaeidae</tp:taxon-name-part></tp:taxon-name></italic> des palaearktischen Faunengebietes. <italic>Entomologische Blätter. Krefeld</italic> 31(3):120–124.</named-content>; kingdom: <named-content xmlns:xlink="http://www.w3.org/1999/xlink" content-type="dwc:kingdom" xlink:type="simple"><tp:taxon-name><tp:taxon-name-part taxon-name-part-type="kingdom">Animalia</tp:taxon-name-part></tp:taxon-name></named-content>; phylum: <named-content xmlns:xlink="http://www.w3.org/1999/xlink" content-type="dwc:phylum" xlink:type="simple"><tp:taxon-name><tp:taxon-name-part taxon-name-part-type="phylum">Arthropoda</tp:taxon-name-part></tp:taxon-name></named-content>; class: <named-content xmlns:xlink="http://www.w3.org/1999/xlink" content-type="dwc:class" xlink:type="simple"><tp:taxon-name><tp:taxon-name-part taxon-name-part-type="class">Insecta</tp:taxon-name-part></tp:taxon-name></named-content>; order: <named-content xmlns:xlink="http://www.w3.org/1999/xlink" content-type="dwc:order" xlink:type="simple"><tp:taxon-name><tp:taxon-name-part taxon-name-part-type="order">Coleoptera</tp:taxon-name-part></tp:taxon-name></named-content>; family: <named-content xmlns:xlink="http://www.w3.org/1999/xlink" content-type="dwc:family" xlink:type="simple"><tp:taxon-name><tp:taxon-name-part taxon-name-part-type="family">Scarabaeidae</tp:taxon-name-part></tp:taxon-name></named-content>; genus: <named-content xmlns:xlink="http://www.w3.org/1999/xlink" content-type="dwc:genus" xlink:type="simple"><tp:taxon-name><tp:taxon-name-part taxon-name-part-type="genus">Carinaulus</tp:taxon-name-part></tp:taxon-name></named-content>; specificEpithet: <named-content xmlns:xlink="http://www.w3.org/1999/xlink" content-type="dwc:specificEpithet" xlink:type="simple"><tp:taxon-name><tp:taxon-name-part taxon-name-part-type="genus" reg="Carinaulus"/><tp:taxon-name-part taxon-name-part-type="species" reg="inexpectatus">inexpectatus</tp:taxon-name-part></tp:taxon-name></named-content>; scientificNameAuthorship: <named-content xmlns:xlink="http://www.w3.org/1999/xlink" content-type="dwc:scientificNameAuthorship" xlink:type="simple">(Balthasar, 1935)</named-content>; nomenclaturalCode: <named-content xmlns:xlink="http://www.w3.org/1999/xlink" content-type="dwc:nomenclaturalCode" xlink:type="simple">ICZN</named-content>; <bold>Location:</bold> higherGeography: <named-content xmlns:xlink="http://www.w3.org/1999/xlink" content-type="dwc:higherGeography" xlink:type="simple">Asia</named-content>; country: <named-content xmlns:xlink="http://www.w3.org/1999/xlink" content-type="dwc:country" xlink:type="simple">North Korea</named-content>; countryCode: <named-content xmlns:xlink="http://www.w3.org/1999/xlink" content-type="dwc:countryCode" xlink:type="simple">KP</named-content>; stateProvince: <named-content xmlns:xlink="http://www.w3.org/1999/xlink" content-type="dwc:stateProvince" xlink:type="simple">Gangwon-do</named-content>; county: <named-content xmlns:xlink="http://www.w3.org/1999/xlink" content-type="dwc:county" xlink:type="simple">Geumgang-gun</named-content>; locality: <named-content xmlns:xlink="http://www.w3.org/1999/xlink" content-type="dwc:locality" xlink:type="simple">Mt. Geumgang</named-content>; verbatimLocality: <named-content xmlns:xlink="http://www.w3.org/1999/xlink" content-type="dwc:verbatimLocality" xlink:type="simple">North Korea, Mt. Geumgang</named-content>; <bold>Identification:</bold> identifiedBy: <named-content xmlns:xlink="http://www.w3.org/1999/xlink" content-type="dwc:identifiedBy" xlink:type="simple">J. Shim</named-content>; <bold>Event:</bold> eventDate: <named-content xmlns:xlink="http://www.w3.org/1999/xlink" content-type="dwc:eventDate" xlink:type="simple">28. Sep. 1979</named-content>; year: <named-content xmlns:xlink="http://www.w3.org/1999/xlink" content-type="dwc:year" xlink:type="simple">1979</named-content>; month: <named-content xmlns:xlink="http://www.w3.org/1999/xlink" content-type="dwc:month" xlink:type="simple">September</named-content>; day: <named-content xmlns:xlink="http://www.w3.org/1999/xlink" content-type="dwc:day" xlink:type="simple">28</named-content>; verbatimEventDate: <named-content xmlns:xlink="http://www.w3.org/1999/xlink" content-type="dwc:verbatimEventDate" xlink:type="simple">28. Sep. 1979</named-content>; <bold>Record Level:</bold> type: <named-content xmlns:xlink="http://www.w3.org/1999/xlink" content-type="dwc:type" xlink:type="simple">Dried specimen</named-content>; language: <named-content xmlns:xlink="http://www.w3.org/1999/xlink" content-type="dwc:language" xlink:type="simple">en</named-content>; institutionCode: <named-content xmlns:xlink="http://www.w3.org/1999/xlink" content-type="dwc:institutionCode" xlink:type="simple">NIBR, ational Institute of Biological Resources, Incheon, Korea</named-content></p></list-item><list-item><p><bold>Type status:</bold> <named-content xmlns:xlink="http://www.w3.org/1999/xlink" content-type="dwc:typeStatus" xlink:type="simple">Other material</named-content>. <bold>Occurrence:</bold> recordedBy: <named-content xmlns:xlink="http://www.w3.org/1999/xlink" content-type="dwc:recordedBy" xlink:type="simple">NIAST, National Institute of Agricultural Sciences.</named-content>; individualCount: <named-content xmlns:xlink="http://www.w3.org/1999/xlink" content-type="dwc:individualCount" xlink:type="simple">1</named-content>; sex: <named-content xmlns:xlink="http://www.w3.org/1999/xlink" content-type="dwc:sex" xlink:type="simple">1 female</named-content>; lifeStage: <named-content xmlns:xlink="http://www.w3.org/1999/xlink" content-type="dwc:lifeStage" xlink:type="simple">Adult</named-content>; preparations: <named-content xmlns:xlink="http://www.w3.org/1999/xlink" content-type="dwc:preparations" xlink:type="simple">dried specimen</named-content>; disposition: <named-content xmlns:xlink="http://www.w3.org/1999/xlink" content-type="dwc:disposition" xlink:type="simple">In collection</named-content>; occurrenceID: <named-content xmlns:xlink="http://www.w3.org/1999/xlink" content-type="dwc:occurrenceID" xlink:type="simple">A0A58553-30F1-54DF-9791-B835B4683B4B</named-content>; <bold>Taxon:</bold> scientificName: <named-content xmlns:xlink="http://www.w3.org/1999/xlink" content-type="dwc:scientificName" xlink:type="simple"><italic><tp:taxon-name><tp:taxon-name-part taxon-name-part-type="genus" reg="Carinaulus">Carinaulus</tp:taxon-name-part> <tp:taxon-name-part taxon-name-part-type="species" reg="coreensis">coreensis</tp:taxon-name-part></tp:taxon-name></italic> (Kim, 1986)</named-content>; originalNameUsage: <named-content xmlns:xlink="http://www.w3.org/1999/xlink" content-type="dwc:originalNameUsage" xlink:type="simple"><tp:taxon-name><tp:taxon-name-part taxon-name-part-type="genus" reg="Aphodius">Aphodius</tp:taxon-name-part> (<tp:taxon-name-part taxon-name-part-type="subgenus" reg="Carinaulus">Carinaulus</tp:taxon-name-part>) <tp:taxon-name-part taxon-name-part-type="species" reg="coreensis">coreensis</tp:taxon-name-part></tp:taxon-name> Kim, 1986</named-content>; namePublishedIn: <named-content xmlns:xlink="http://www.w3.org/1999/xlink" content-type="dwc:namePublishedIn" xlink:type="simple">Kim JI (1986) Taxonomic study on the Korean Laparosticti. V. Two new and two rare unrecorded species of the genus <italic><tp:taxon-name><tp:taxon-name-part taxon-name-part-type="genus" reg="Aphodius">Aphodius</tp:taxon-name-part></tp:taxon-name></italic>. The Korean Journal of Entomology 16(1):7-11.</named-content>; kingdom: <named-content xmlns:xlink="http://www.w3.org/1999/xlink" content-type="dwc:kingdom" xlink:type="simple"><tp:taxon-name><tp:taxon-name-part taxon-name-part-type="kingdom">Animalia</tp:taxon-name-part></tp:taxon-name></named-content>; phylum: <named-content xmlns:xlink="http://www.w3.org/1999/xlink" content-type="dwc:phylum" xlink:type="simple"><tp:taxon-name><tp:taxon-name-part taxon-name-part-type="phylum">Arthropoda</tp:taxon-name-part></tp:taxon-name></named-content>; class: <named-content xmlns:xlink="http://www.w3.org/1999/xlink" content-type="dwc:class" xlink:type="simple"><tp:taxon-name><tp:taxon-name-part taxon-name-part-type="class">Insecta</tp:taxon-name-part></tp:taxon-name></named-content>; order: <named-content xmlns:xlink="http://www.w3.org/1999/xlink" content-type="dwc:order" xlink:type="simple"><tp:taxon-name><tp:taxon-name-part taxon-name-part-type="order">Coleoptera</tp:taxon-name-part></tp:taxon-name></named-content>; family: <named-content xmlns:xlink="http://www.w3.org/1999/xlink" content-type="dwc:family" xlink:type="simple"><tp:taxon-name><tp:taxon-name-part taxon-name-part-type="family">Scarabaeidae</tp:taxon-name-part></tp:taxon-name></named-content>; genus: <named-content xmlns:xlink="http://www.w3.org/1999/xlink" content-type="dwc:genus" xlink:type="simple"><tp:taxon-name><tp:taxon-name-part taxon-name-part-type="genus">Carinaulus</tp:taxon-name-part></tp:taxon-name></named-content>; specificEpithet: <named-content xmlns:xlink="http://www.w3.org/1999/xlink" content-type="dwc:specificEpithet" xlink:type="simple"><tp:taxon-name><tp:taxon-name-part taxon-name-part-type="genus" reg="Carinaulus"/><tp:taxon-name-part taxon-name-part-type="species" reg="coreensis">coreensis</tp:taxon-name-part></tp:taxon-name></named-content>; scientificNameAuthorship: <named-content xmlns:xlink="http://www.w3.org/1999/xlink" content-type="dwc:scientificNameAuthorship" xlink:type="simple">(Kim, 1986)</named-content>; nomenclaturalCode: <named-content xmlns:xlink="http://www.w3.org/1999/xlink" content-type="dwc:nomenclaturalCode" xlink:type="simple">ICZN</named-content>; <bold>Location:</bold> higherGeography: <named-content xmlns:xlink="http://www.w3.org/1999/xlink" content-type="dwc:higherGeography" xlink:type="simple">Asia</named-content>; country: <named-content xmlns:xlink="http://www.w3.org/1999/xlink" content-type="dwc:country" xlink:type="simple">South Korea</named-content>; countryCode: <named-content xmlns:xlink="http://www.w3.org/1999/xlink" content-type="dwc:countryCode" xlink:type="simple">KR</named-content>; stateProvince: <named-content xmlns:xlink="http://www.w3.org/1999/xlink" content-type="dwc:stateProvince" xlink:type="simple">Gangwon-do</named-content>; county: <named-content xmlns:xlink="http://www.w3.org/1999/xlink" content-type="dwc:county" xlink:type="simple">Pyeongchang-gun</named-content>; verbatimLocality: <named-content xmlns:xlink="http://www.w3.org/1999/xlink" content-type="dwc:verbatimLocality" xlink:type="simple">Gangwon-do, Pyeongchang-gun</named-content>; <bold>Identification:</bold> identifiedBy: <named-content xmlns:xlink="http://www.w3.org/1999/xlink" content-type="dwc:identifiedBy" xlink:type="simple">J.I. Kim</named-content>; identificationReferences: <named-content xmlns:xlink="http://www.w3.org/1999/xlink" content-type="dwc:identificationReferences" xlink:type="simple">Kim JI (1986) Taxonomic study on the Korean Laparosticti. V. Two new and two rare unrecorded species of the genus <tp:taxon-name><tp:taxon-name-part taxon-name-part-type="genus" reg="Aphodius">Aphodius</tp:taxon-name-part></tp:taxon-name>. The Korean Journal of Entomology 16(1):7-11.</named-content>; <bold>Event:</bold> samplingProtocol: <named-content xmlns:xlink="http://www.w3.org/1999/xlink" content-type="dwc:samplingProtocol" xlink:type="simple">Cow dung</named-content>; eventDate: <named-content xmlns:xlink="http://www.w3.org/1999/xlink" content-type="dwc:eventDate" xlink:type="simple">2. Sep. 1997</named-content>; year: <named-content xmlns:xlink="http://www.w3.org/1999/xlink" content-type="dwc:year" xlink:type="simple">1997</named-content>; month: <named-content xmlns:xlink="http://www.w3.org/1999/xlink" content-type="dwc:month" xlink:type="simple">September</named-content>; day: <named-content xmlns:xlink="http://www.w3.org/1999/xlink" content-type="dwc:day" xlink:type="simple">2</named-content>; verbatimEventDate: <named-content xmlns:xlink="http://www.w3.org/1999/xlink" content-type="dwc:verbatimEventDate" xlink:type="simple">2 Sep 1997</named-content>; habitat: <named-content xmlns:xlink="http://www.w3.org/1999/xlink" content-type="dwc:habitat" xlink:type="simple">Cow dung</named-content>; <bold>Record Level:</bold> type: <named-content xmlns:xlink="http://www.w3.org/1999/xlink" content-type="dwc:type" xlink:type="simple">Dried specimen</named-content>; language: <named-content xmlns:xlink="http://www.w3.org/1999/xlink" content-type="dwc:language" xlink:type="simple">en</named-content>; institutionCode: <named-content xmlns:xlink="http://www.w3.org/1999/xlink" content-type="dwc:institutionCode" xlink:type="simple">NIBR, ational Institute of Biological Resources, Incheon, Korea</named-content></p></list-item><list-item><p><bold>Type status:</bold> <named-content xmlns:xlink="http://www.w3.org/1999/xlink" content-type="dwc:typeStatus" xlink:type="simple">Other material</named-content>. <bold>Occurrence:</bold> recordedBy: <named-content xmlns:xlink="http://www.w3.org/1999/xlink" content-type="dwc:recordedBy" xlink:type="simple">T.W. Kang</named-content>; individualCount: <named-content xmlns:xlink="http://www.w3.org/1999/xlink" content-type="dwc:individualCount" xlink:type="simple">2</named-content>; sex: <named-content xmlns:xlink="http://www.w3.org/1999/xlink" content-type="dwc:sex" xlink:type="simple">1 male, 1 female</named-content>; lifeStage: <named-content xmlns:xlink="http://www.w3.org/1999/xlink" content-type="dwc:lifeStage" xlink:type="simple">Adults</named-content>; preparations: <named-content xmlns:xlink="http://www.w3.org/1999/xlink" content-type="dwc:preparations" xlink:type="simple">dried specimen, pinned</named-content>; disposition: <named-content xmlns:xlink="http://www.w3.org/1999/xlink" content-type="dwc:disposition" xlink:type="simple">In collection</named-content>; occurrenceID: <named-content xmlns:xlink="http://www.w3.org/1999/xlink" content-type="dwc:occurrenceID" xlink:type="simple">EB881714-FD20-5671-9E33-F86B7D4186F2</named-content>; <bold>Taxon:</bold> scientificName: <named-content xmlns:xlink="http://www.w3.org/1999/xlink" content-type="dwc:scientificName" xlink:type="simple"><italic><tp:taxon-name><tp:taxon-name-part taxon-name-part-type="genus" reg="Carinaulus">Carinaulus</tp:taxon-name-part> <tp:taxon-name-part taxon-name-part-type="species" reg="coreensis">coreensis</tp:taxon-name-part></tp:taxon-name></italic> (Kim, 1986)</named-content>; originalNameUsage: <named-content xmlns:xlink="http://www.w3.org/1999/xlink" content-type="dwc:originalNameUsage" xlink:type="simple"><tp:taxon-name><tp:taxon-name-part taxon-name-part-type="genus" reg="Aphodius">Aphodius</tp:taxon-name-part> (<tp:taxon-name-part taxon-name-part-type="subgenus" reg="Carinaulus">Carinaulus</tp:taxon-name-part>) <tp:taxon-name-part taxon-name-part-type="species" reg="coreensis">coreensis</tp:taxon-name-part></tp:taxon-name> Kim, 1986</named-content>; namePublishedIn: <named-content xmlns:xlink="http://www.w3.org/1999/xlink" content-type="dwc:namePublishedIn" xlink:type="simple">Kim JI (1986) Taxonomic study on the Korean Laparosticti. V. Two new and two rare unrecorded species of the genus <italic><tp:taxon-name><tp:taxon-name-part taxon-name-part-type="genus" reg="Aphodius">Aphodius</tp:taxon-name-part></tp:taxon-name></italic>. The Korean Journal of Entomology 16(1):7-11.</named-content>; kingdom: <named-content xmlns:xlink="http://www.w3.org/1999/xlink" content-type="dwc:kingdom" xlink:type="simple"><tp:taxon-name><tp:taxon-name-part taxon-name-part-type="kingdom">Animalia</tp:taxon-name-part></tp:taxon-name></named-content>; phylum: <named-content xmlns:xlink="http://www.w3.org/1999/xlink" content-type="dwc:phylum" xlink:type="simple"><tp:taxon-name><tp:taxon-name-part taxon-name-part-type="phylum">Arthropoda</tp:taxon-name-part></tp:taxon-name></named-content>; class: <named-content xmlns:xlink="http://www.w3.org/1999/xlink" content-type="dwc:class" xlink:type="simple"><tp:taxon-name><tp:taxon-name-part taxon-name-part-type="class">Insecta</tp:taxon-name-part></tp:taxon-name></named-content>; order: <named-content xmlns:xlink="http://www.w3.org/1999/xlink" content-type="dwc:order" xlink:type="simple"><tp:taxon-name><tp:taxon-name-part taxon-name-part-type="order">Coleoptera</tp:taxon-name-part></tp:taxon-name></named-content>; family: <named-content xmlns:xlink="http://www.w3.org/1999/xlink" content-type="dwc:family" xlink:type="simple"><tp:taxon-name><tp:taxon-name-part taxon-name-part-type="family">Scarabaeidae</tp:taxon-name-part></tp:taxon-name></named-content>; genus: <named-content xmlns:xlink="http://www.w3.org/1999/xlink" content-type="dwc:genus" xlink:type="simple"><tp:taxon-name><tp:taxon-name-part taxon-name-part-type="genus">Carinaulus</tp:taxon-name-part></tp:taxon-name></named-content>; specificEpithet: <named-content xmlns:xlink="http://www.w3.org/1999/xlink" content-type="dwc:specificEpithet" xlink:type="simple"><tp:taxon-name><tp:taxon-name-part taxon-name-part-type="genus" reg="Carinaulus"/><tp:taxon-name-part taxon-name-part-type="species" reg="coreensis">coreensis</tp:taxon-name-part></tp:taxon-name></named-content>; scientificNameAuthorship: <named-content xmlns:xlink="http://www.w3.org/1999/xlink" content-type="dwc:scientificNameAuthorship" xlink:type="simple">(Kim, 1986)</named-content>; nomenclaturalCode: <named-content xmlns:xlink="http://www.w3.org/1999/xlink" content-type="dwc:nomenclaturalCode" xlink:type="simple">ICZN</named-content>; <bold>Location:</bold> higherGeography: <named-content xmlns:xlink="http://www.w3.org/1999/xlink" content-type="dwc:higherGeography" xlink:type="simple">Asia</named-content>; country: <named-content xmlns:xlink="http://www.w3.org/1999/xlink" content-type="dwc:country" xlink:type="simple">South Korea</named-content>; countryCode: <named-content xmlns:xlink="http://www.w3.org/1999/xlink" content-type="dwc:countryCode" xlink:type="simple">KR</named-content>; stateProvince: <named-content xmlns:xlink="http://www.w3.org/1999/xlink" content-type="dwc:stateProvince" xlink:type="simple">Gangwon-do</named-content>; county: <named-content xmlns:xlink="http://www.w3.org/1999/xlink" content-type="dwc:county" xlink:type="simple">Inje-gun</named-content>; municipality: <named-content xmlns:xlink="http://www.w3.org/1999/xlink" content-type="dwc:municipality" xlink:type="simple">Sangnam-myeon</named-content>; verbatimLocality: <named-content xmlns:xlink="http://www.w3.org/1999/xlink" content-type="dwc:verbatimLocality" xlink:type="simple">Sangnam-myeon, Inje-gun</named-content>; <bold>Identification:</bold> identifiedBy: <named-content xmlns:xlink="http://www.w3.org/1999/xlink" content-type="dwc:identifiedBy" xlink:type="simple">J.I. Kim &amp; T.W. Kang</named-content>; dateIdentified: <named-content xmlns:xlink="http://www.w3.org/1999/xlink" content-type="dwc:dateIdentified" xlink:type="simple">28. Ⅸ. 2000</named-content>; identificationReferences: <named-content xmlns:xlink="http://www.w3.org/1999/xlink" content-type="dwc:identificationReferences" xlink:type="simple">Kim JI (1986) Taxonomic study on the Korean Laparosticti. V. Two new and two rare unrecorded species of the genus <tp:taxon-name><tp:taxon-name-part taxon-name-part-type="genus" reg="Aphodius">Aphodius</tp:taxon-name-part></tp:taxon-name>. The Korean Journal of Entomology 16(1):7-11.</named-content>; <bold>Event:</bold> samplingProtocol: <named-content xmlns:xlink="http://www.w3.org/1999/xlink" content-type="dwc:samplingProtocol" xlink:type="simple">Cow dung</named-content>; eventDate: <named-content xmlns:xlink="http://www.w3.org/1999/xlink" content-type="dwc:eventDate" xlink:type="simple">28. Ⅸ. 2000</named-content>; year: <named-content xmlns:xlink="http://www.w3.org/1999/xlink" content-type="dwc:year" xlink:type="simple">2000</named-content>; month: <named-content xmlns:xlink="http://www.w3.org/1999/xlink" content-type="dwc:month" xlink:type="simple">September</named-content>; day: <named-content xmlns:xlink="http://www.w3.org/1999/xlink" content-type="dwc:day" xlink:type="simple">28</named-content>; verbatimEventDate: <named-content xmlns:xlink="http://www.w3.org/1999/xlink" content-type="dwc:verbatimEventDate" xlink:type="simple">28 Ⅸ 2000</named-content>; <bold>Record Level:</bold> type: <named-content xmlns:xlink="http://www.w3.org/1999/xlink" content-type="dwc:type" xlink:type="simple">Dried specimen</named-content>; language: <named-content xmlns:xlink="http://www.w3.org/1999/xlink" content-type="dwc:language" xlink:type="simple">en</named-content>; institutionCode: <named-content xmlns:xlink="http://www.w3.org/1999/xlink" content-type="dwc:institutionCode" xlink:type="simple">NASIC, Department of Agricultural Biology, National Institute of Agricultural Sciences, Wanju, Korea</named-content></p></list-item></list></tp:treatment-sec><tp:treatment-sec sec-type="Re-description"><title>Re-description</title><p><bold>Total body length</bold>: 5.1−6.7 mm. Medium to large-sized beetles.</p><p><bold>Colouration</bold> (Fig. <xref ref-type="fig" rid="F13387014">1</xref>A; Fig. <xref ref-type="fig" rid="F13387016">2</xref>A; Fig. <xref ref-type="fig" rid="F13387022">3</xref>A): Body colour reddish-brown to brown, surface shiny. Antenna lamellate colour yellowish.</p><p><bold>Male</bold> (Fig. <xref ref-type="fig" rid="F13387022">3</xref>A): Body elongate oval shape.</p><p><bold>Head</bold> (Fig. <xref ref-type="fig" rid="F13387024">4</xref>A): Clypeal margin rim distinct and thin, somewhat distinctly reflexed; clypeus moderately bordered, anterior margin weakly concave at the middle, its lateral apex area widely arcuate, antero-lateral margin nearly transverse. Genae rather strongly protruded laterally, lateral margin arcuate, slightly exceeding eyes; dorsal surface punctation structure similar with frontal ones; apex of lateral margin rim with seven to ten rather long setae (in dorsal view). Clypeal suture rather feeble (discernible); anterior margin rim nearly transverse, but distinctly soared at the distal area of clypeal suture. Frontoclypeal suture nearly transverse, rather distinctly marked. Epistoma medial area weakly convex; clypeal surface distinctly microreticulated, rather densely punctate and its punctures denser and larger to laterally; Surface below the frontoclypeal suture with three protuberances, medial protuberance distinctly soared, lateral protuberances moderately soared. Frontal area with fine punctures, moderately to rather densely distributed; medial area surface smooth, without punctuation, and slightly pressed.</p><p><bold>Epipharynx</bold> (Fig. <xref ref-type="fig" rid="F13387024">4</xref>C and D): Anterior margin slightly convex medially; lateral angles rounded; lateral margins moderately narrowed posteriorly. Epitorma-tylus structure rounded-triangular, slightly exceeding anterior margin of epipharynx; tylus area with two distinct lengths of celtes, closely grouped: one to two long celtes basally; three to five short celtes apically (median region). Epitorma anterolateral area with numerous heli. Acropariae with homogenous chaetae, moderately dense. Acanthopariae chaetae distinctly shorter than acropariae chaetae, becoming sparser posteriorly. Prophobae with microsetae moderately dense, denser proximally; chaetopedia moderately distributed in three to four irregular rows. Chaetopariae with dense row of stout spinules, slightly longer, but thinner than chaetopedia. Apophobae with a few rows of microsetae, moderately distributed along chaetopariae. Dexiotorma slightly longer than laeotorma.</p><p><bold>Pronotum</bold> (Fig. <xref ref-type="fig" rid="F13387022">3</xref>A and B): Pronotum disc sub-rectangular (Fig. <xref ref-type="fig" rid="F13387022">3</xref>A), widest in posterior 1/3 area to posterior angle; pronotum maximum width very slightly narrower than that of the elytra. Pronotum margin rim distinct, moderately thick in lateral margin (Fig. <xref ref-type="fig" rid="F13387022">3</xref>B), very thin in posterior margin; anterior margin nearly transverse in dorsal view; anterior angle more weakly protruded than anterior margin; lateral margin very weakly arcuate; posterior angle widely round; posterior margin weakly sinuate, slightly convex at the middle, along the margin rim with very narrow and shallow furrow. Dorsal surface with two different-sized punctures; rather densely punctate, larger punctures 3x to 4x larger than fine punctures; punctures sparsely in medial area, denser to laterad.</p><p><bold>Scutellum</bold> (Fig. <xref ref-type="fig" rid="F13387014">1</xref>A; Fig. <xref ref-type="fig" rid="F13387022">3</xref>A): Small and triangular; surface microreticulated; surface with few shallow irregular-shaped punctures distributed moderately.</p><p><bold>Elytra</bold> (Fig. <xref ref-type="fig" rid="F13387022">3</xref>A and B): Moderately convex (Fig. <xref ref-type="fig" rid="F13387022">3</xref>A), very slightly widened posteriorly; without humeral teeth; with clearly visible ten striae intervals; most striae joined or shortened before apex. Striae very distinct and somewhat wide and deep; strial punctures very densely punctate, its moderately indenting margin of intervals at the anterior half; strial punctures distinctly larger than micropunctures of intervals. 1<sup>st</sup> and 10<sup>th</sup> striae mostly joined at the apical; remaining striae generally not joined, nearly confluent near the base (especially 9<sup>th</sup> and 10<sup>th</sup> striae); 4<sup>th</sup> and 5<sup>th</sup>, 7<sup>th</sup> to 9<sup>th</sup> striae occasionally joined; [Second joining] (7<sup>th</sup>+8<sup>th</sup>) and 9<sup>th</sup> striae occasionally joined. 6<sup>th</sup> to 8<sup>th</sup> striae shortened before basis, 6<sup>th</sup> stria slightly longer than 7<sup>th</sup> stria at the basis (Fig. <xref ref-type="fig" rid="F13387022">3</xref>B); 8<sup>th</sup> stria starting from anterior 2/7 area of elytra. Intervals surface weakly microreticulated; central area somewhat distinctly convex (carinate), especially in posterior area, intervals lateral border rather flattened; micropunctures moderately punctate, forming three to five rows in intervals. Elytral margins border very adjacent with 10<sup>th</sup> stria.</p><p><bold>Legs</bold> (Fig. <xref ref-type="fig" rid="F13387014">1</xref>A; Fig. <xref ref-type="fig" rid="F13387022">3</xref>A and C): Meso- and metatrochanter with two to three rather long setae at the ventral ridges. Femora surface microreticulated and punctate finely and moderately distributed; profemoral ventral surface punctures larger than meso- and metafermoral ones, antero-ventral ridge with two rows of somewhat densely distributed long setae; ventral surface of mesofemora anterior area with three to five large setigerous punctures, medio-apical area with a row of two to three setigerous punctures and its setae long and stout (Fig. <xref ref-type="fig" rid="F13387022">3</xref>C). Protibiae (Fig. <xref ref-type="fig" rid="F13387022">3</xref>A) anterior area surface smooth; outer margin tridentate, remaining area with two to three fine teeth (smaller to proximally); apical spurs very slightly curved downwardly and apex relatively sharp, not reaching half of 2<sup>nd</sup> protarsomere. Meso- and metatibiae with two strong transverse carinae; bristle of spinules rather long and two different lengths in carinae (occasionally subequal lengths); most apical rim spinules variable in length, usually two to three size classes, generally subeqaul; variation also within an individual, differences possibly due to abrasion, especially on the metatibial rim. Metatibiae superior apical spur as long as 1<sup>st</sup> metatarsomere; inferior apical spur shorter than 1<sup>st</sup> metatarsomere. 1<sup>st</sup> metataromere (= basimetatarsomere) slightly longer than next two combined (Fig. <xref ref-type="fig" rid="F13387014">1</xref>A; Fig. <xref ref-type="fig" rid="F13387022">3</xref>A). Claws rather fine, regularly, arcuate.</p><p><bold>Venter</bold> (Fig. <xref ref-type="fig" rid="F13387022">3</xref>C): Mesosternum with medial surface microreticulated; coarse, irregular punctures sparser medially, denser laterally; medial area with numerous very thin vertical furrows. Metasternum very shiny; medial area slightly elevated, surface weakly concave; with a thin vertical furrow medially; micropunctures moderately to rather densely distributed. Abdominal sternites weakly shiny, with distinct microreticulation; setigerous punctures rather densely distributed; setae of two distinct lengths, longer setae present on the medio-lateral areas of ventrites. Pygidium similar in structure to abdominal sternites; with six to eight long setae on the medial area; posterior margin with moderately dense, medium-length setae.</p><p><bold>Aedeagus</bold> (Fig. <xref ref-type="fig" rid="F13387026">5</xref>): Parameres symmetrical and simple shape (Fig. <xref ref-type="fig" rid="F13387026">5</xref>A); phallobase slightly longer than parameres length. Parameres slightly curved downwardly; gently narrowed anteriorly; ventral surface microgranulate (Fig. <xref ref-type="fig" rid="F13387026">5</xref>C); ventral area slightly concave at the basal 1/4 area (Fig. <xref ref-type="fig" rid="F13387026">5</xref>B); apex round and microgranulated (Fig. <xref ref-type="fig" rid="F13387026">5</xref>D).</p><p><bold>Female (sexual diamorphism)</bold> (Fig. <xref ref-type="fig" rid="F13387016">2</xref>A, B; Fig. <xref ref-type="fig" rid="F13387024">4</xref>B). Similar to male, with the following differences.</p><p><bold>Head</bold> (Fig. <xref ref-type="fig" rid="F13387024">4</xref>B): Frontoclypeal central protuberance less protruded than male. Head dorsal surface punctation slightly denser than male.</p><p><bold>Pronotum</bold> (Fig. <xref ref-type="fig" rid="F13387016">2</xref>A, B): Pronotum dorsal punctation denser than male. Pronotum less convex than male.</p><p><bold>Venter</bold>: Metasternum medial soared area, its surface nearly flattened.</p></tp:treatment-sec><tp:treatment-sec sec-type="Distribution"><title>Distribution</title><p>Korea (South, North), Russia (Far East) (Fig. <xref ref-type="fig" rid="F13590750">6</xref>).</p></tp:treatment-sec><tp:treatment-sec sec-type="Remarks"><title>Remarks</title><p><italic><tp:taxon-name><tp:taxon-name-part taxon-name-part-type="genus" reg="Carinaulus">Carinaulus</tp:taxon-name-part> <tp:taxon-name-part taxon-name-part-type="species" reg="coreensis">coreensis</tp:taxon-name-part></tp:taxon-name></italic> (Kim, 1986) was originally described, based on the holotype, allotype and 13 paratypes (<xref ref-type="bibr" rid="B13386677">Kim 1986</xref>). Examination of the designated type repository, the Sungshin Women’s University Insect Collection (SWUIC, Seoul), revealed that the holotype and majority of paratypes are not currently traceable. However, two female paratypes (Fig. <xref ref-type="fig" rid="F13387016">2</xref>) and one additional voucher specimen were recovered from the collection of the NIBR (Incheon). Additionally, one male and one female voucher specimen, identified by Kim, were located in the NASIC (Wanju). For comparative analyses, photographs of the holotype of <italic><tp:taxon-name><tp:taxon-name-part taxon-name-part-type="genus" reg="Carinaulus">C.</tp:taxon-name-part> <tp:taxon-name-part taxon-name-part-type="species" reg="inexpectatus">inexpectatus</tp:taxon-name-part></tp:taxon-name></italic> (Balthasar, 1935), housed in the Czech National Museum (Prague), were examined (Fig. <xref ref-type="fig" rid="F13387014">1</xref>). Three additional male specimens collected from Mt. Geumgang, North Korea and housed in NIBR were also studied. These served as reference material for evaluating the taxonomic status of <italic><tp:taxon-name><tp:taxon-name-part taxon-name-part-type="genus" reg="Carinaulus">C.</tp:taxon-name-part> <tp:taxon-name-part taxon-name-part-type="species" reg="coreensis">coreensis</tp:taxon-name-part></tp:taxon-name></italic>. See the discussion below for the justification of the synonymy.</p></tp:treatment-sec><tp:treatment-sec><!--Section generated to contain objects referenced in tp:taxon-treatment.--><fig id="F13387014" position="float" orientation="portrait"><object-id xmlns:xlink="http://www.w3.org/1999/xlink" content-type="arpha" xlink:type="simple">FFD26566-E431-5903-ABA9-3419FAC51CAE</object-id><object-id xmlns:xlink="http://www.w3.org/1999/xlink" content-type="doi" xlink:type="simple">10.3897/BDJ.13.e169855.figure4</object-id><label>Figure 1.</label><caption><p>Holotype specimen of <italic><tp:taxon-name><tp:taxon-name-part taxon-name-part-type="genus" reg="Carinaulus">Carinaulus</tp:taxon-name-part> <tp:taxon-name-part taxon-name-part-type="species" reg="inexpectatus">inexpectatus</tp:taxon-name-part></tp:taxon-name></italic> (Balthasar, 1935). <bold>A</bold> habitus, dorsal aspect, 5.5 mm; <bold>B</bold> holotype label.</p></caption><graphic xmlns:xlink="http://www.w3.org/1999/xlink" xlink:href="bdj-13-e169855-g001.jpg" position="float" id="oo_1378124.jpg" orientation="portrait" xlink:type="simple"><uri content-type="original_file" xlink:type="simple">https://binary.pensoft.net/fig/1378124</uri></graphic></fig><fig id="F13387016" position="float" orientation="portrait"><object-id xmlns:xlink="http://www.w3.org/1999/xlink" content-type="arpha" xlink:type="simple">9562E721-1324-5247-89A9-C224A71EBEF3</object-id><object-id xmlns:xlink="http://www.w3.org/1999/xlink" content-type="doi" xlink:type="simple">10.3897/BDJ.13.e169855.figure6</object-id><label>Figure 2.</label><caption><p>Paratype specimen of <italic><tp:taxon-name><tp:taxon-name-part taxon-name-part-type="genus" reg="Carinaulus">Carinaulus</tp:taxon-name-part> <tp:taxon-name-part taxon-name-part-type="species" reg="coreensis">coreensis</tp:taxon-name-part></tp:taxon-name></italic> (Kim, 1986) syn. nov., abdomen dissected. <bold>A</bold> habitus, dorsal aspect; <bold>B</bold> habitus, lateral aspect; <bold>C</bold> paratype label.</p></caption><graphic xmlns:xlink="http://www.w3.org/1999/xlink" xlink:href="bdj-13-e169855-g002.jpg" position="float" id="oo_1378125.jpg" orientation="portrait" xlink:type="simple"><uri content-type="original_file" xlink:type="simple">https://binary.pensoft.net/fig/1378125</uri></graphic></fig><fig id="F13387022" position="float" orientation="portrait"><object-id xmlns:xlink="http://www.w3.org/1999/xlink" content-type="arpha" xlink:type="simple">A70E9C77-68F2-5482-B73C-B81093FD7DEB</object-id><object-id xmlns:xlink="http://www.w3.org/1999/xlink" content-type="doi" xlink:type="simple">10.3897/BDJ.13.e169855.figure2</object-id><label>Figure 3.</label><caption><p><italic><tp:taxon-name><tp:taxon-name-part taxon-name-part-type="genus" reg="Carinaulus">Carinaulus</tp:taxon-name-part> <tp:taxon-name-part taxon-name-part-type="species" reg="inexpectatus">inexpectatus</tp:taxon-name-part></tp:taxon-name></italic>, male habitus. <bold>A</bold> dorsal aspect; <bold>B</bold> lateral aspect; <bold>C</bold> ventral aspect.</p></caption><graphic xmlns:xlink="http://www.w3.org/1999/xlink" xlink:href="bdj-13-e169855-g003.jpg" position="float" id="oo_1378128.jpg" orientation="portrait" xlink:type="simple"><uri content-type="original_file" xlink:type="simple">https://binary.pensoft.net/fig/1378128</uri></graphic></fig><fig id="F13387024" position="float" orientation="portrait"><object-id xmlns:xlink="http://www.w3.org/1999/xlink" content-type="arpha" xlink:type="simple">FF88AA15-97C6-51DB-BDD0-1DBE26909410</object-id><object-id xmlns:xlink="http://www.w3.org/1999/xlink" content-type="doi" xlink:type="simple">10.3897/BDJ.13.e169855.figure4</object-id><label>Figure 4.</label><caption><p><italic><tp:taxon-name><tp:taxon-name-part taxon-name-part-type="genus" reg="Carinaulus">Carinaulus</tp:taxon-name-part> <tp:taxon-name-part taxon-name-part-type="species" reg="inexpectatus">inexpectatus</tp:taxon-name-part></tp:taxon-name></italic>, head and epipharynx. <bold>A</bold> male head; <bold>B</bold> female head; <bold>C–D</bold> epipharynx: <italic><tp:taxon-name><tp:taxon-name-part taxon-name-part-type="genus" reg="Carinaulus">C.</tp:taxon-name-part> <tp:taxon-name-part taxon-name-part-type="species" reg="coreensis">coreensis</tp:taxon-name-part></tp:taxon-name></italic> <bold>syn. nov.</bold> (<bold>C</bold>); <italic><tp:taxon-name><tp:taxon-name-part taxon-name-part-type="genus" reg="Carinaulus">C.</tp:taxon-name-part> <tp:taxon-name-part taxon-name-part-type="species" reg="inexpectatus">inexpectatus</tp:taxon-name-part></tp:taxon-name></italic> (<bold>D</bold>).</p></caption><graphic xmlns:xlink="http://www.w3.org/1999/xlink" xlink:href="bdj-13-e169855-g004.jpg" position="float" id="oo_1378129.jpg" orientation="portrait" xlink:type="simple"><uri content-type="original_file" xlink:type="simple">https://binary.pensoft.net/fig/1378129</uri></graphic></fig><fig id="F13387026" position="float" orientation="portrait"><object-id xmlns:xlink="http://www.w3.org/1999/xlink" content-type="arpha" xlink:type="simple">848480FF-FA1E-538F-AAB4-3EB195719895</object-id><object-id xmlns:xlink="http://www.w3.org/1999/xlink" content-type="doi" xlink:type="simple">10.3897/BDJ.13.e169855.figure3</object-id><label>Figure 5.</label><caption><p><italic><tp:taxon-name><tp:taxon-name-part taxon-name-part-type="genus" reg="Carinaulus">Carinaulus</tp:taxon-name-part> <tp:taxon-name-part taxon-name-part-type="species" reg="inexpectatus">inexpectatus</tp:taxon-name-part></tp:taxon-name></italic>, male genitalia. <bold>A</bold> dorsal aspect; <bold>B</bold> lateral aspect; <bold>C</bold> ventral aspect; <bold>D</bold> apex of parameres. Red arrow = concave area.</p></caption><graphic xmlns:xlink="http://www.w3.org/1999/xlink" xlink:href="bdj-13-e169855-g005.jpg" position="float" id="oo_1378130.jpg" orientation="portrait" xlink:type="simple"><uri content-type="original_file" xlink:type="simple">https://binary.pensoft.net/fig/1378130</uri></graphic></fig><fig id="F13590750" position="float" orientation="portrait"><object-id xmlns:xlink="http://www.w3.org/1999/xlink" content-type="arpha" xlink:type="simple">A2227C27-12B5-56A4-902D-120106D63F10</object-id><object-id xmlns:xlink="http://www.w3.org/1999/xlink" content-type="doi" xlink:type="simple">10.3897/BDJ.13.e169855.figure4</object-id><label>Figure 6.</label><caption><p>Distribution map of <italic><tp:taxon-name><tp:taxon-name-part taxon-name-part-type="genus" reg="Carinaulus">Carinaulus</tp:taxon-name-part> <tp:taxon-name-part taxon-name-part-type="species" reg="inexpectatus">inexpectatus</tp:taxon-name-part></tp:taxon-name></italic> and its synonyms. Coloured stars indicate type localities of <italic><tp:taxon-name><tp:taxon-name-part taxon-name-part-type="genus" reg="Carinaulus">C.</tp:taxon-name-part> <tp:taxon-name-part taxon-name-part-type="species" reg="inexpectatus">inexpectatus</tp:taxon-name-part></tp:taxon-name></italic> (red), <italic><tp:taxon-name><tp:taxon-name-part taxon-name-part-type="genus" reg="Carinaulus">C.</tp:taxon-name-part> <tp:taxon-name-part taxon-name-part-type="species" reg="coreensis">coreensis</tp:taxon-name-part></tp:taxon-name></italic> (blue) and <tp:taxon-name><tp:taxon-name-part taxon-name-part-type="genus" reg="Aphodius">Aphodius</tp:taxon-name-part> (<tp:taxon-name-part taxon-name-part-type="subgenus" reg="Carinaulus">Carinaulus</tp:taxon-name-part>) <tp:taxon-name-part taxon-name-part-type="species" reg="nigrocarinatus">nigrocarinatus</tp:taxon-name-part></tp:taxon-name> (green), whereas coloured circles represent known localities of each taxon, based on examined specimens and literature records.</p></caption><graphic xmlns:xlink="http://www.w3.org/1999/xlink" xlink:href="bdj-13-e169855-g006.jpg" position="float" id="oo_1446106.jpg" orientation="portrait" xlink:type="simple"><uri content-type="original_file" xlink:type="simple">https://binary.pensoft.net/fig/1446106</uri></graphic></fig></tp:treatment-sec><ref-list><ref id="B13386500"><element-citation xmlns:xlink="http://www.w3.org/1999/xlink" publication-type="chapter" xlink:type="simple"><person-group person-group-type="author"><name name-style="western"><surname>Balthasar</surname><given-names>V.</given-names></name></person-group><year>1935</year><chapter-title>27. Beitrag zur Kenntnis der Scarabaeidae des palaearktischen Faunengebietes</chapter-title><person-group person-group-type="editor"><name name-style="western"><surname>Balthasar</surname><given-names>V</given-names></name></person-group><source>Einige neue palaearktische <tp:taxon-name><tp:taxon-name-part taxon-name-part-type="genus" reg="Scarabaeidae">Scarabaeidae</tp:taxon-name-part></tp:taxon-name></source><edition>Entomologische Blätter</edition><volume>31(3)</volume><publisher-loc>Krefeld</publisher-loc><size units="page">120–124</size><uri xlink:type="simple">https://www.zobodat.at/pdf/Entomologische-Blaetter_31_0120-0124.pdf</uri></element-citation></ref><ref id="B13386598"><element-citation xmlns:xlink="http://www.w3.org/1999/xlink" publication-type="article" xlink:type="simple"><person-group person-group-type="author"><name name-style="western"><surname>Červenka</surname><given-names>R.</given-names></name></person-group><year>2000</year><article-title>A contribution to knowledge of the <tp:taxon-name><tp:taxon-name-part taxon-name-part-type="family">Aphodiidae</tp:taxon-name-part></tp:taxon-name> (<tp:taxon-name><tp:taxon-name-part taxon-name-part-type="order">Coleoptera</tp:taxon-name-part></tp:taxon-name>) IV. Review of the <tp:taxon-name><tp:taxon-name-part taxon-name-part-type="genus" reg="Aphodius">Aphodius</tp:taxon-name-part> <tp:taxon-name-part taxon-name-part-type="authority">Illiger species of the</tp:taxon-name-part> <tp:taxon-name-part taxon-name-part-type="infraspecific-rank">subgenus</tp:taxon-name-part> <tp:taxon-name-part taxon-name-part-type="subgenus" reg="Carinaulus">Carinaulus</tp:taxon-name-part></tp:taxon-name> Tesař with a description of 11 new species from the Palaearctic and Oriental regions.</article-title><source>Acta Musei Moraviae, Scientiae Biologicae, Brno</source><volume>85</volume><fpage>29</fpage><lpage>51</lpage><uri xlink:type="simple">http://www.ammbiol.com/fileadmin/user_upload/02Cervenka_AmmSB85_1.pdf</uri></element-citation></ref><ref id="B13449783"><element-citation xmlns:xlink="http://www.w3.org/1999/xlink" publication-type="chapter" xlink:type="simple"><person-group person-group-type="author"><name name-style="western"><surname>Nikolajev</surname><given-names>G. V.</given-names></name></person-group><year>1979</year><chapter-title>Novye i redkie vidy plastinchatousykh (Coleoptera, Scarabaeidae) fauny Primorskogo Kraya</chapter-title><person-group person-group-type="editor"><name name-style="western"><surname>Krivolutskaya</surname><given-names>G. O.</given-names></name></person-group><source>Zhuki Dal ' nego Uostoka i vostochnoy Sibirii (novye dannye po faune i sistematike)</source><publisher-name>Akademiya Nauk SSSR</publisher-name><publisher-loc>Vladivostok</publisher-loc><size units="page">99-101</size><comment content-type="language">Russian</comment></element-citation></ref><ref id="B13386790"><element-citation xmlns:xlink="http://www.w3.org/1999/xlink" publication-type="article" xlink:type="simple"><person-group person-group-type="author"><name name-style="western"><surname>Stebnicka</surname><given-names>Z.</given-names></name><name name-style="western"><surname>Galante</surname><given-names>E.</given-names></name></person-group><year>1991</year><article-title>Studies on some <tp:taxon-name><tp:taxon-name-part taxon-name-part-type="subfamily">Aphodiinae</tp:taxon-name-part></tp:taxon-name> from the Museum d’Histoire naturelle in Geneva.</article-title><source>Revue Suisse De Zoologie</source><volume>98</volume><issue>4</issue><fpage>725</fpage><lpage>729</lpage><uri xlink:type="simple">https://ia601509.us.archive.org/3/items/biostor-114996/biostor-114996.pdf</uri><pub-id pub-id-type="doi">10.5962/bhl.part.79809</pub-id></element-citation></ref><ref id="B13386677"><element-citation xmlns:xlink="http://www.w3.org/1999/xlink" publication-type="article" xlink:type="simple"><person-group person-group-type="author"><name name-style="western"><surname>Kim</surname><given-names>J. I.</given-names></name></person-group><year>1986</year><article-title>Taxonomic study on the Korean Laparosticti. V. Two new and two rare unrecorded species of the genus <italic><tp:taxon-name><tp:taxon-name-part taxon-name-part-type="genus" reg="Aphodius">Aphodius</tp:taxon-name-part></tp:taxon-name></italic>.</article-title><source>The Korean Journal of Entomology</source><volume>16</volume><issue>1</issue><fpage>7</fpage><lpage>11</lpage></element-citation></ref><ref id="B13386729"><element-citation xmlns:xlink="http://www.w3.org/1999/xlink" publication-type="article" xlink:type="simple"><person-group person-group-type="author"><name name-style="western"><surname>Minkina</surname><given-names>ŁUKASZ</given-names></name></person-group><year>2022</year><article-title>Studies on subfamily <tp:taxon-name><tp:taxon-name-part taxon-name-part-type="subfamily">Aphodiinae</tp:taxon-name-part></tp:taxon-name> (<tp:taxon-name><tp:taxon-name-part taxon-name-part-type="order">Coleoptera</tp:taxon-name-part></tp:taxon-name>: <tp:taxon-name><tp:taxon-name-part taxon-name-part-type="superfamily">Scarabaeoidea</tp:taxon-name-part></tp:taxon-name>: <tp:taxon-name><tp:taxon-name-part taxon-name-part-type="genus" reg="Scarabaeidae">Scarabaeidae</tp:taxon-name-part></tp:taxon-name>) with description of three new species from the genera <italic><tp:taxon-name><tp:taxon-name-part taxon-name-part-type="genus" reg="Agrilinus">Agrilinus</tp:taxon-name-part></tp:taxon-name></italic> Mulsant &amp; Rey, 1869, <italic><tp:taxon-name><tp:taxon-name-part taxon-name-part-type="genus" reg="Gilletianus">Gilletianus</tp:taxon-name-part></tp:taxon-name></italic> Balthasar, 1933 and <italic><tp:taxon-name><tp:taxon-name-part taxon-name-part-type="genus" reg="Trichiorhyssemus">Trichiorhyssemus</tp:taxon-name-part></tp:taxon-name></italic> Clouët, 1901</article-title><source>Zootaxa</source><volume>5162</volume><issue>3</issue><fpage>223</fpage><lpage>242</lpage><pub-id pub-id-type="doi">10.11646/zootaxa.5162.3.2</pub-id></element-citation></ref><ref id="B13386781"><element-citation xmlns:xlink="http://www.w3.org/1999/xlink" publication-type="article" xlink:type="simple"><person-group person-group-type="author"><name name-style="western"><surname>Stebnicka</surname><given-names>Z.</given-names></name></person-group><year>1980</year><article-title><tp:taxon-name><tp:taxon-name-part taxon-name-part-type="superfamily">Scarabaeoidea</tp:taxon-name-part></tp:taxon-name> of the Democratic People’s Republic of Korea.</article-title><source>Acta Zoologica Cracoviensia</source><volume>24</volume><issue>5</issue><fpage>191</fpage><lpage>297</lpage><uri xlink:type="simple">https://archive.org/download/actazoolcrac-24-05/actazoolcrac-24-05.pdf</uri></element-citation></ref><ref id="B13386686"><element-citation xmlns:xlink="http://www.w3.org/1999/xlink" publication-type="article" xlink:type="simple"><person-group person-group-type="author"><name name-style="western"><surname>Kim</surname><given-names>J. I.</given-names></name></person-group><year>1989</year><article-title>Taxonomic study on the Korean Laparosticti (Scarabaeoiea) IX. <tp:taxon-name><tp:taxon-name-part taxon-name-part-type="family">Aphodiidae</tp:taxon-name-part></tp:taxon-name> (<tp:taxon-name><tp:taxon-name-part taxon-name-part-type="tribe">Aphodiini</tp:taxon-name-part></tp:taxon-name> 4).</article-title><source>The Korean Journal of Entomology</source><volume>19</volume><issue>1</issue><fpage>1</fpage><lpage>6</lpage></element-citation></ref><ref id="B13386695"><element-citation xmlns:xlink="http://www.w3.org/1999/xlink" publication-type="article" xlink:type="simple"><person-group person-group-type="author"><name name-style="western"><surname>Kim</surname><given-names>J. I.</given-names></name></person-group><year>2000</year><article-title><tp:taxon-name><tp:taxon-name-part taxon-name-part-type="superfamily">Scarabaeoidea</tp:taxon-name-part></tp:taxon-name> (I)</article-title><source><tp:taxon-name><tp:taxon-name-part taxon-name-part-type="class">Insecta</tp:taxon-name-part></tp:taxon-name> Koreana</source><volume>Supplement 11</volume><fpage>1</fpage><lpage>151</lpage></element-citation></ref><ref id="B13386669"><element-citation xmlns:xlink="http://www.w3.org/1999/xlink" publication-type="book" xlink:type="simple"><person-group person-group-type="editor"><name name-style="western"><surname>ESK</surname></name><name name-style="western"><surname>KSAE</surname></name></person-group><year>1994</year><source>Check List of Insects from Korea. Entomological Society of Korea &amp; Korean Society of Applied Entomology</source><publisher-name>Konkuk University Press</publisher-name><publisher-loc>Seoul</publisher-loc><size units="page">750 pp</size></element-citation></ref><ref id="B13386635"><element-citation xmlns:xlink="http://www.w3.org/1999/xlink" publication-type="chapter" xlink:type="simple"><person-group person-group-type="author"><name name-style="western"><surname>Dellacasa</surname><given-names>M.</given-names></name><name name-style="western"><surname>Dellacasa</surname><given-names>G.</given-names></name></person-group><year>2006</year><chapter-title>Scarabaeidae: Aphodiinae: Aphodiini. pp. 105–142.</chapter-title><person-group person-group-type="editor"><name name-style="western"><surname>Löbl</surname><given-names>I.</given-names></name><name name-style="western"><surname>Smetana</surname><given-names>A.</given-names></name></person-group><source>Catalogue of Palaearctic <tp:taxon-name><tp:taxon-name-part taxon-name-part-type="order">Coleoptera</tp:taxon-name-part></tp:taxon-name>, Vol. 3 <tp:taxon-name><tp:taxon-name-part taxon-name-part-type="family">Scarabaeoidae</tp:taxon-name-part></tp:taxon-name> - <tp:taxon-name><tp:taxon-name-part taxon-name-part-type="superfamily">Scirtoidea</tp:taxon-name-part></tp:taxon-name> <tp:taxon-name><tp:taxon-name-part taxon-name-part-type="superfamily">Dasciloidea</tp:taxon-name-part></tp:taxon-name> - <tp:taxon-name><tp:taxon-name-part taxon-name-part-type="superfamily">Buprestoidea</tp:taxon-name-part></tp:taxon-name> – <tp:taxon-name><tp:taxon-name-part taxon-name-part-type="superfamily">Byrrhoidea</tp:taxon-name-part></tp:taxon-name></source><publisher-name>Apollo Books</publisher-name><publisher-loc>Stenstrup</publisher-loc><size units="page">690</size></element-citation></ref><ref id="B13386704"><element-citation xmlns:xlink="http://www.w3.org/1999/xlink" publication-type="book" xlink:type="simple"><person-group person-group-type="author"><name name-style="western"><surname>Kim</surname><given-names>J. I.</given-names></name></person-group><year>2012</year><source><tp:taxon-name><tp:taxon-name-part taxon-name-part-type="phylum">Arthropoda</tp:taxon-name-part></tp:taxon-name>: <tp:taxon-name><tp:taxon-name-part taxon-name-part-type="class">Insecta</tp:taxon-name-part></tp:taxon-name>: <tp:taxon-name><tp:taxon-name-part taxon-name-part-type="order">Coleoptera</tp:taxon-name-part></tp:taxon-name>: <tp:taxon-name><tp:taxon-name-part taxon-name-part-type="superfamily">Scarabaeoidea</tp:taxon-name-part></tp:taxon-name>. Laparosticti. Insect Fauna of Korea</source><volume>12(3)</volume><publisher-name>National Institute of Biological Resources</publisher-name><size units="page">209</size><uri xlink:type="simple">https://www.nibr.go.kr/aiibook/catImage/119/Insect%20Fauna%20of%20Korea%2012_3E.pdf</uri></element-citation></ref><ref id="B13386721"><element-citation xmlns:xlink="http://www.w3.org/1999/xlink" publication-type="book" xlink:type="simple"><person-group person-group-type="editor"><name name-style="western"><surname>KSAE</surname></name><name name-style="western"><surname>ESK</surname></name></person-group><year>2021</year><source>Check List of Insects from Korea. Korean Society of Applied Entomology &amp; The Entomological Society of Korea</source><publisher-name>Paper and Pencil</publisher-name><publisher-loc>Daegu</publisher-loc><size units="page">1055</size></element-citation></ref><ref id="B13386656"><element-citation xmlns:xlink="http://www.w3.org/1999/xlink" publication-type="chapter" xlink:type="simple"><person-group person-group-type="author"><name name-style="western"><surname>Dellacasa</surname><given-names>M.</given-names></name><name name-style="western"><surname>Dellacasa</surname><given-names>G.</given-names></name><name name-style="western"><surname>Král</surname><given-names>D.</given-names></name><name name-style="western"><surname>Bezedek</surname><given-names>A.</given-names></name></person-group><year>2016</year><chapter-title>Scarabaeidae: Aphodiinae: Aphodiini. pp. 98–154.</chapter-title><person-group person-group-type="editor"><name name-style="western"><surname>Löbl</surname><given-names>I.</given-names></name><name name-style="western"><surname>Löbl</surname><given-names>D.</given-names></name></person-group><source>Catalogue of Palaearctic <tp:taxon-name><tp:taxon-name-part taxon-name-part-type="order">Coleoptera</tp:taxon-name-part></tp:taxon-name>, Vol. 3 <tp:taxon-name><tp:taxon-name-part taxon-name-part-type="family">Scarabaeoidae</tp:taxon-name-part></tp:taxon-name> - <tp:taxon-name><tp:taxon-name-part taxon-name-part-type="superfamily">Scirtoidea</tp:taxon-name-part></tp:taxon-name> <tp:taxon-name><tp:taxon-name-part taxon-name-part-type="superfamily">Dasciloidea</tp:taxon-name-part></tp:taxon-name> - <tp:taxon-name><tp:taxon-name-part taxon-name-part-type="superfamily">Buprestoidea</tp:taxon-name-part></tp:taxon-name> – <tp:taxon-name><tp:taxon-name-part taxon-name-part-type="superfamily">Byrrhoidea</tp:taxon-name-part></tp:taxon-name>. Revised and Updated Edition</source><publisher-name>Brill</publisher-name><publisher-loc>Leiden, Boston</publisher-loc><size units="page">983</size></element-citation></ref></ref-list></tp:taxon-treatment>
